# Supplementary material for: (5R,8R)-2-(3,8-Dimethyl-2-oxo-1,2,4,5,6,7,8,8a-octa­hydro­azulen-5-yl)acrylic acid (rupestonic acid)
Source: Acta Crystallogr Sect E Struct Rep Online. 2008 Jan 23;64(Pt 2):o479. doi: 10.1107/S1600536808001402 (PMC2960231; doi:10.1107/S1600536808001402)
Supplement: Supplementary file 1 [file e-64-0o479-sup1.cif]

##############################################################################
###                                                                        ###
###        Electronic paper (Acta Crystallographica Section E)             ###
###                                                                        ###
##############################################################################
#                                                                            #
# This CIF contains the data in a paper accepted for publication in Acta     #
# Crystallographica Section E. It conforms to the requirements of Notes      #
# for Authors for Section E, and has been peer reviewed under the auspices   #
# of the IUCr Commission on Journals.                                        #
#                                                                            #
# Full details of the Crystallographic Information File format               #
# are given in the paper "The Crystallographic Information File (CIF):       #
# a New Standard Archive File for Crystallography" by S. R. Hall, F. H.      #
# Allen and I. D. Brown [Acta Cryst. (1991), A47, 655-685].                  #
#                                                                            #
# The current version of the core CIF dictionary is obtainable from          #
# ftp://ftp.iucr.org/pub/cif_core.dic. The current version number is 2.1.    #
#                                                                            #
# Software is freely available for graphical display of the structure(s) in  #
# this CIF.  For information consult the CIF home page http://www.iucr.org/  #
# cif/home.html                                                              #
#                                                                            #
##############################################################################
                                             
data_I
_audit_creation_method     SHELXL-97
_chemical_name_systematic
;
(5<i>R</i>,8<i>R</i>)-2-(3,8-Dimethyl-2-oxo-1,2,4,5,6,7,8,8a-
octahydroazulen-5-yl)acrylic acid
;
_chemical_name_common     'rupestonic acid'
_chemical_formula_moiety     'C15 H20 O3'
_chemical_formula_sum     'C15 H20 O3'
_chemical_formula_iupac     'C15 H20 O3'
_chemical_formula_weight     248.31
_chemical_melting_point     ?
_symmetry_cell_setting     Monoclinic
_symmetry_space_group_name_H-M     'P 21'
_symmetry_space_group_name_HALL     'P 2yb'
loop_
    _symmetry_equiv_pos_as_xyz
    'x, y, z'
    '-x, y+1/2, -z'
_cell_length_a     9.5295(19)
_cell_length_b     9.4821(19)
_cell_length_c     15.047(3)
_cell_angle_alpha     90.00
_cell_angle_beta     98.36(3)
_cell_angle_gamma     90.00
_cell_volume     1345.2(5)
_cell_formula_units_Z     4
_cell_measurement_reflns_used     6207
_cell_measurement_theta_min     6.00
_cell_measurement_theta_max     54.98
_cell_measurement_temperature     293(2)
_exptl_crystal_description     needle
_exptl_crystal_colour     colorless
_exptl_crystal_size_max     0.29
_exptl_crystal_size_mid     0.08
_exptl_crystal_size_min     0.08
_exptl_crystal_density_diffrn     1.226
_exptl_crystal_density_meas     ?
_exptl_crystal_density_method     'not measured'
_exptl_crystal_F_000     536
_exptl_absorpt_coefficient_mu     0.084
_exptl_absorpt_correction_type     multi-scan
_exptl_absorpt_process_details     '(ABSCOR; Higashi, 1995)'
_exptl_absorpt_correction_T_min     0.9761
_exptl_absorpt_correction_T_max     0.9933
_exptl_special_details
;
 ?
;
_diffrn_ambient_temperature     293(2)
_diffrn_radiation_type     MoK\a
_diffrn_radiation_wavelength     0.71073
_diffrn_radiation_source     'Rotating Anode'
_diffrn_radiation_monochromator     graphite
_diffrn_measurement_device_type     'Rigaku R-AXIS RAPID IP area-detector'
_diffrn_measurement_method     '\w oscillation'
_diffrn_detector_area_resol_mean     ?
_diffrn_reflns_number     13040
_diffrn_reflns_av_R_equivalents     0.0673
_diffrn_reflns_av_sigmaI/netI     0.0546
_diffrn_reflns_theta_min     3.05
_diffrn_reflns_theta_max     27.48
_diffrn_reflns_theta_full     27.48
_diffrn_measured_fraction_theta_max     0.993
_diffrn_measured_fraction_theta_full     0.993
_diffrn_reflns_limit_h_min     -12
_diffrn_reflns_limit_h_max     12
_diffrn_reflns_limit_k_min     -11
_diffrn_reflns_limit_k_max     12
_diffrn_reflns_limit_l_min     -19
_diffrn_reflns_limit_l_max     19
_diffrn_standards_number     0
_diffrn_standards_interval_count     ?
_diffrn_standards_interval_time     ?
_diffrn_standards_decay_%     0
_refine_special_details
;
 Refinement of F^2^ against ALL reflections.  The weighted R-factor wR and
 goodness of fit S are based on F^2^, conventional R-factors R are based
 on F, with F set to zero for negative F^2^. The threshold expression of
 F^2^ > 2sigma(F^2^) is used only for calculating R-factors(gt) etc. and is
 not relevant to the choice of reflections for refinement.  R-factors based
 on F^2^ are statistically about twice as large as those based on F, and R-
 factors based on ALL data will be even larger.
;
_reflns_number_total     3254
_reflns_number_gt     2012
_reflns_threshold_expression     I>2\s(I)
_refine_ls_structure_factor_coef     Fsqd
_refine_ls_matrix_type     full
_refine_ls_R_factor_all     0.1016
_refine_ls_R_factor_gt     0.0533
_refine_ls_wR_factor_gt     0.0971
_refine_ls_wR_factor_ref     0.1109
_refine_ls_goodness_of_fit_ref     1.021
_refine_ls_restrained_S_all     1.021
_refine_ls_number_reflns     3254
_refine_ls_number_parameters     343
_refine_ls_number_restraints     1
_refine_ls_hydrogen_treatment     mixed
_refine_ls_weighting_scheme     calc
_refine_ls_weighting_details
                 'calc w=1/[\s^2^(Fo^2^)+(0.0543P)^2^] where P=(Fo^2^+2Fc^2^)/3'
_atom_sites_solution_hydrogens     geom
_atom_sites_solution_primary     direct
_atom_sites_solution_secondary     difmap
_refine_ls_shift/su_max     0.000
_refine_ls_shift/su_mean     0.000
_refine_diff_density_max     0.142
_refine_diff_density_min     -0.160
_refine_ls_extinction_method     none
_refine_ls_extinction_coef     ?
loop_
    _atom_type_symbol
    _atom_type_description
    _atom_type_scat_dispersion_real
    _atom_type_scat_dispersion_imag
    _atom_type_scat_source
    'C' 'C' 0.0033 0.0000
                         'International Tables Vol C Tables 4.2.6.8 and 6.1.1.4'
    'H' 'H' 0.0000 0.0000
                         'International Tables Vol C Tables 4.2.6.8 and 6.1.1.4'
    'O' 'O' 0.0106 0.0000
                         'International Tables Vol C Tables 4.2.6.8 and 6.1.1.4'
_computing_data_collection     'RAPID-AUTO (Rigaku, 2004)'
_computing_cell_refinement     'RAPID-AUTO (Rigaku, 2004)'
_computing_data_reduction     'RAPID-AUTO (Rigaku, 2004)'
_computing_structure_solution     'SHELXTL (Sheldrick, 2008)'
_computing_structure_refinement     'SHELXTL (Sheldrick, 2008)'
_computing_molecular_graphics     'SHELXTL (Sheldrick, 2008)'
_computing_publication_material     'SHELXTL (Sheldrick, 2008)'
loop_
    _atom_site_type_symbol
    _atom_site_label
    _atom_site_fract_x
    _atom_site_fract_y
    _atom_site_fract_z
    _atom_site_U_iso_or_equiv
    _atom_site_adp_type
    _atom_site_calc_flag
    _atom_site_refinement_flags
    _atom_site_occupancy
    _atom_site_disorder_assembly
    _atom_site_disorder_group
    O O1 0.1814(3) 0.3739(4) 0.2549(2) 0.1099(14) Uani d . 1 . .
    O O2 0.1916(3) 0.4857(3) 0.12807(18) 0.0632(7) Uani d . 1 . .
    O O3 -0.6320(3) 0.5450(4) -0.18584(17) 0.0883(11) Uani d . 1 . .
    O O4 1.1007(3) 0.4719(3) 0.65333(19) 0.0753(8) Uani d . 1 . .
    O O5 1.2819(3) 0.6146(4) 0.6438(2) 0.0726(8) Uani d . 1 . .
    O O6 0.4647(2) 0.5556(3) 0.18400(17) 0.0685(8) Uani d . 1 . .
    C C1 0.1251(4) 0.4058(4) 0.1813(3) 0.0539(10) Uani d . 1 . .
    C C2 -0.0184(3) 0.3600(4) 0.1407(2) 0.0418(8) Uani d . 1 . .
    C C3 -0.0794(3) 0.4117(3) 0.0475(2) 0.0395(7) Uani d . 1 . .
    H H3A -0.0651 0.5140 0.0465 0.047 Uiso calc R 1 . .
    C C4 -0.2392(3) 0.3848(4) 0.0280(2) 0.0484(9) Uani d . 1 . .
    H H4A -0.2538 0.2841 0.0200 0.058 Uiso calc R 1 . .
    H H4B -0.2804 0.4122 0.0807 0.058 Uiso calc R 1 . .
    C C5 -0.3195(3) 0.4575(4) -0.0511(2) 0.0438(8) Uani d . 1 . .
    C C6 -0.2531(3) 0.5444(4) -0.1181(2) 0.0475(8) Uani d . 1 . .
    H H6A -0.2052 0.6255 -0.0866 0.057 Uiso calc R 1 . .
    C C7 -0.1458(3) 0.4665(4) -0.1671(2) 0.0507(9) Uani d . 1 . .
    H H7A -0.1267 0.5285 -0.2161 0.061 Uiso calc R 1 . .
    C C8 -0.2072(5) 0.3311(5) -0.2112(3) 0.0745(12) Uani d . 1 . .
    H H8A -0.1375 0.2862 -0.2417 0.112 Uiso calc R 1 . .
    H H8B -0.2896 0.3529 -0.2536 0.112 Uiso calc R 1 . .
    H H8C -0.2331 0.2687 -0.1660 0.112 Uiso calc R 1 . .
    C C9 -0.0031(4) 0.4419(5) -0.1081(3) 0.0541(10) Uani d . 1 . .
    C C10 -0.0028(4) 0.3477(4) -0.0261(2) 0.0482(9) Uani d . 1 . .
    H H10A 0.0946 0.3278 -0.0008 0.058 Uiso calc R 1 . .
    H H10B -0.0478 0.2588 -0.0452 0.058 Uiso calc R 1 . .
    C C11 -0.4614(3) 0.4519(4) -0.0694(2) 0.0515(9) Uani d . 1 . .
    C C12 -0.5604(4) 0.3782(6) -0.0172(3) 0.0790(15) Uani d . 1 . .
    H H12A -0.5440 0.4097 0.0440 0.118 Uiso calc R 1 . .
    H H12B -0.5446 0.2783 -0.0193 0.118 Uiso calc R 1 . .
    H H12C -0.6564 0.3989 -0.0428 0.118 Uiso calc R 1 . .
    C C13 -0.5085(4) 0.5330(5) -0.1502(2) 0.0579(10) Uani d . 1 . .
    C C14 -0.3832(4) 0.5989(5) -0.1823(3) 0.0626(10) Uani d . 1 . .
    H H14A -0.3889 0.7009 -0.1797 0.075 Uiso calc R 1 . .
    H H14B -0.3775 0.5710 -0.2437 0.075 Uiso calc R 1 . .
    C C15 1.1608(3) 0.5541(4) 0.6110(2) 0.0511(9) Uani d . 1 . .
    C C16 1.1042(3) 0.5984(4) 0.5178(2) 0.0458(8) Uani d . 1 . .
    C C17 0.9465(3) 0.5744(4) 0.4913(2) 0.0415(8) Uani d . 1 . .
    H H17A 0.9257 0.4770 0.5069 0.050 Uiso calc R 1 . .
    C C18 0.8648(3) 0.6722(4) 0.5459(2) 0.0510(9) Uani d . 1 . .
    H H18A 0.9221 0.6884 0.6038 0.061 Uiso calc R 1 . .
    H H18B 0.8526 0.7623 0.5153 0.061 Uiso calc R 1 . .
    C C19 0.7194(3) 0.6196(5) 0.5620(2) 0.0545(9) Uani d . 1 . .
    H H19A 0.7314 0.5273 0.5899 0.065 Uiso calc R 1 . .
    H H19B 0.6846 0.6824 0.6048 0.065 Uiso calc R 1 . .
    C C20 0.6060(3) 0.6081(4) 0.4799(2) 0.0484(8) Uani d . 1 . .
    H H20A 0.5217 0.5698 0.5016 0.058 Uiso calc R 1 . .
    C C21 0.5632(4) 0.7506(5) 0.4404(3) 0.0631(11) Uani d . 1 . .
    H H21A 0.5390 0.8116 0.4868 0.095 Uiso calc R 1 . .
    H H21B 0.4827 0.7403 0.3945 0.095 Uiso calc R 1 . .
    H H21C 0.6408 0.7907 0.4148 0.095 Uiso calc R 1 . .
    C C22 0.6444(3) 0.5018(4) 0.4090(2) 0.0458(8) Uani d . 1 . .
    H H22A 0.6818 0.4149 0.4387 0.055 Uiso calc R 1 . .
    C C23 0.7508(3) 0.5621(3) 0.3543(2) 0.0390(7) Uani d . 1 . .
    C C24 0.9026(3) 0.5920(4) 0.3903(2) 0.0450(8) Uani d . 1 . .
    H H24A 0.9234 0.6881 0.3746 0.054 Uiso calc R 1 . .
    H H24B 0.9615 0.5304 0.3599 0.054 Uiso calc R 1 . .
    C C25 0.5173(3) 0.4672(5) 0.3372(2) 0.0571(9) Uani d . 1 . .
    H H25A 0.5093 0.3662 0.3274 0.069 Uiso calc R 1 . .
    H H25B 0.4298 0.5016 0.3551 0.069 Uiso calc R 1 . .
    C C26 0.5476(3) 0.5405(4) 0.2543(2) 0.0501(9) Uani d . 1 . .
    C C27 0.6940(3) 0.5903(4) 0.2692(2) 0.0422(8) Uani d . 1 . .
    C C28 0.7624(4) 0.6651(4) 0.1996(3) 0.0598(10) Uani d . 1 . .
    H H28A 0.8567 0.6293 0.1998 0.090 Uiso calc R 1 . .
    H H28B 0.7668 0.7643 0.2126 0.090 Uiso calc R 1 . .
    H H28C 0.7078 0.6500 0.1416 0.090 Uiso calc R 1 . .
    C C29 -0.0845(4) 0.2777(5) 0.1914(3) 0.0642(11) Uani d . 1 . .
    H H29A -0.0407 0.2523 0.2484 0.077 Uiso calc R 1 . .
    H H29B -0.1752 0.2448 0.1702 0.077 Uiso calc R 1 . .
    C C30 1.1901(4) 0.6522(5) 0.4661(3) 0.0745(14) Uani d . 1 . .
    H H30B 1.2861 0.6625 0.4877 0.089 Uiso calc R 1 . .
    H H30C 1.1551 0.6801 0.4078 0.089 Uiso calc R 1 . .
    H H2A 0.281(6) 0.505(6) 0.156(4) 0.13(2) Uiso d . 1 . .
    H H5A 1.310(5) 0.600(5) 0.703(3) 0.095(16) Uiso d . 1 . .
    H H9A 0.038(4) 0.530(4) -0.085(2) 0.053(10) Uiso d . 1 . .
    H H9B 0.064(3) 0.408(3) -0.146(2) 0.045(9) Uiso d . 1 . .
loop_
    _atom_site_aniso_label
    _atom_site_aniso_U_11
    _atom_site_aniso_U_22
    _atom_site_aniso_U_33
    _atom_site_aniso_U_12
    _atom_site_aniso_U_13
    _atom_site_aniso_U_23
    O1 0.071(2) 0.175(4) 0.069(2) -0.038(2) -0.0345(17) 0.046(2)
    O2 0.0440(14) 0.0778(19) 0.0615(17) -0.0130(14) -0.0139(13) 0.0067(15)
    O3 0.0444(15) 0.156(3) 0.0570(17) 0.0192(17) -0.0173(12) 0.006(2)
    O4 0.0705(17) 0.088(2) 0.0608(18) -0.0119(17) -0.0140(14) 0.0196(17)
    O5 0.0468(15) 0.107(2) 0.0570(19) -0.0091(15) -0.0175(13) 0.0051(17)
    O6 0.0454(14) 0.098(2) 0.0551(17) -0.0105(14) -0.0164(12) -0.0039(16)
    C1 0.044(2) 0.066(2) 0.048(2) 0.0027(18) -0.0050(18) 0.002(2)
    C2 0.0367(17) 0.045(2) 0.0414(19) 0.0039(15) -0.0034(14) 0.0019(16)
    C3 0.0309(16) 0.0446(18) 0.0411(19) 0.0009(13) -0.0010(13) -0.0020(15)
    C4 0.0371(17) 0.062(2) 0.043(2) -0.0046(16) -0.0052(14) 0.0043(17)
    C5 0.0365(17) 0.055(2) 0.0383(19) -0.0006(16) -0.0010(14) -0.0051(17)
    C6 0.0417(17) 0.051(2) 0.047(2) 0.0049(15) -0.0006(15) 0.0064(17)
    C7 0.0506(19) 0.062(2) 0.0388(19) -0.0016(18) 0.0026(15) 0.0049(18)
    C8 0.089(3) 0.085(3) 0.046(2) 0.004(3) -0.003(2) -0.014(2)
    C9 0.045(2) 0.069(3) 0.050(2) 0.010(2) 0.0107(18) 0.004(2)
    C10 0.0398(17) 0.053(2) 0.050(2) 0.0096(16) -0.0016(16) 0.0045(18)
    C11 0.0329(17) 0.082(3) 0.0371(19) -0.0007(17) -0.0021(14) -0.0076(19)
    C12 0.040(2) 0.141(5) 0.053(2) -0.019(2) -0.0010(18) 0.000(3)
    C13 0.0418(19) 0.084(3) 0.044(2) 0.0127(19) -0.0054(16) -0.004(2)
    C14 0.050(2) 0.076(3) 0.057(2) 0.012(2) -0.0069(17) 0.016(2)
    C15 0.0392(19) 0.057(2) 0.052(2) 0.0039(17) -0.0078(16) 0.003(2)
    C16 0.0329(15) 0.058(2) 0.043(2) 0.0003(16) -0.0042(14) -0.0023(17)
    C17 0.0320(15) 0.055(2) 0.0353(17) 0.0000(15) -0.0033(13) -0.0019(16)
    C18 0.0346(17) 0.067(2) 0.048(2) 0.0031(17) -0.0060(15) -0.0116(18)
    C19 0.0463(19) 0.075(3) 0.043(2) 0.0037(18) 0.0092(16) -0.0038(18)
    C20 0.0329(16) 0.064(2) 0.048(2) -0.0001(17) 0.0059(14) -0.0020(18)
    C21 0.045(2) 0.073(3) 0.072(3) 0.0121(19) 0.0091(19) -0.001(2)
    C22 0.0365(16) 0.059(2) 0.0399(19) -0.0068(15) -0.0020(14) 0.0013(16)
    C23 0.0337(15) 0.0435(18) 0.0392(19) -0.0033(14) 0.0029(13) -0.0046(15)
    C24 0.0333(15) 0.060(2) 0.0395(19) -0.0020(16) -0.0018(14) -0.0030(17)
    C25 0.0447(19) 0.070(2) 0.055(2) -0.0174(19) 0.0021(16) -0.003(2)
    C26 0.0396(18) 0.056(2) 0.051(2) -0.0045(16) -0.0047(16) -0.0079(18)
    C27 0.0354(15) 0.0500(19) 0.0389(19) -0.0004(15) -0.0024(14) -0.0075(16)
    C28 0.052(2) 0.078(3) 0.049(2) -0.0049(19) 0.0043(17) 0.002(2)
    C29 0.054(2) 0.080(3) 0.052(2) 0.000(2) -0.0118(18) 0.012(2)
    C30 0.0357(19) 0.128(4) 0.058(3) -0.018(2) 0.0005(18) 0.010(3)
_geom_special_details
;
 All esds (except the esd in the dihedral angle between two l.s. planes)
 are estimated using the full covariance matrix.  The cell esds are taken
 into account individually in the estimation of esds in distances, angles
 and torsion angles; correlations between esds in cell parameters are only
 used when they are defined by crystal symmetry.  An approximate (isotropic)
 treatment of cell esds is used for estimating esds involving l.s. planes.
;
loop_
    _geom_bond_atom_site_label_1
    _geom_bond_atom_site_label_2
    _geom_bond_site_symmetry_2
    _geom_bond_distance
    _geom_bond_publ_flag
    O1 C1 . 1.197(4) ?
    O2 C1 . 1.328(4) ?
    O2 H2A . 0.91(6) ?
    O3 C13 . 1.225(4) ?
    O4 C15 . 1.203(4) ?
    O5 C15 . 1.318(4) ?
    O5 H5A . 0.90(5) ?
    O6 C26 . 1.233(4) ?
    C1 C2 . 1.480(5) ?
    C2 C29 . 1.314(5) ?
    C2 C3 . 1.520(4) ?
    C3 C4 . 1.530(4) ?
    C3 C10 . 1.537(4) ?
    C3 H3A . 0.9800 ?
    C4 C5 . 1.487(4) ?
    C4 H4A . 0.9700 ?
    C4 H4B . 0.9700 ?
    C5 C11 . 1.341(4) ?
    C5 C6 . 1.512(4) ?
    C6 C7 . 1.534(5) ?
    C6 C14 . 1.545(5) ?
    C6 H6A . 0.9800 ?
    C7 C8 . 1.522(6) ?
    C7 C9 . 1.530(5) ?
    C7 H7A . 0.9800 ?
    C8 H8A . 0.9600 ?
    C8 H8B . 0.9600 ?
    C8 H8C . 0.9600 ?
    C9 C10 . 1.523(5) ?
    C9 H9A . 0.97(4) ?
    C9 H9B . 0.97(3) ?
    C10 H10A . 0.9700 ?
    C10 H10B . 0.9700 ?
    C11 C13 . 1.454(5) ?
    C11 C12 . 1.486(5) ?
    C12 H12A . 0.9600 ?
    C12 H12B . 0.9600 ?
    C12 H12C . 0.9600 ?
    C13 C14 . 1.489(5) ?
    C14 H14A . 0.9700 ?
    C14 H14B . 0.9700 ?
    C15 C16 . 1.487(5) ?
    C16 C30 . 1.312(5) ?
    C16 C17 . 1.515(4) ?
    C17 C24 . 1.525(4) ?
    C17 C18 . 1.526(4) ?
    C17 H17A . 0.9800 ?
    C18 C19 . 1.524(5) ?
    C18 H18A . 0.9700 ?
    C18 H18B . 0.9700 ?
    C19 C20 . 1.523(5) ?
    C19 H19A . 0.9700 ?
    C19 H19B . 0.9700 ?
    C20 C21 . 1.508(5) ?
    C20 C22 . 1.550(5) ?
    C20 H20A . 0.9800 ?
    C21 H21A . 0.9600 ?
    C21 H21B . 0.9600 ?
    C21 H21C . 0.9600 ?
    C22 C23 . 1.509(4) ?
    C22 C25 . 1.537(4) ?
    C22 H22A . 0.9800 ?
    C23 C27 . 1.342(4) ?
    C23 C24 . 1.496(4) ?
    C24 H24A . 0.9700 ?
    C24 H24B . 0.9700 ?
    C25 C26 . 1.492(5) ?
    C25 H25A . 0.9700 ?
    C25 H25B . 0.9700 ?
    C26 C27 . 1.459(4) ?
    C27 C28 . 1.492(5) ?
    C28 H28A . 0.9600 ?
    C28 H28B . 0.9600 ?
    C28 H28C . 0.9600 ?
    C29 H29A . 0.9300 ?
    C29 H29B . 0.9300 ?
    C30 H30B . 0.9300 ?
    C30 H30C . 0.9300 ?
loop_
    _geom_angle_atom_site_label_1
    _geom_angle_atom_site_label_2
    _geom_angle_atom_site_label_3
    _geom_angle_site_symmetry_1
    _geom_angle_site_symmetry_3
    _geom_angle
    _geom_angle_publ_flag
    C1 O2 H2A . . 109(3) ?
    C15 O5 H5A . . 115(3) ?
    O1 C1 O2 . . 120.8(4) ?
    O1 C1 C2 . . 124.8(4) ?
    O2 C1 C2 . . 114.3(3) ?
    C29 C2 C1 . . 115.3(3) ?
    C29 C2 C3 . . 125.2(3) ?
    C1 C2 C3 . . 119.5(3) ?
    C2 C3 C4 . . 111.1(3) ?
    C2 C3 C10 . . 112.3(3) ?
    C4 C3 C10 . . 111.1(3) ?
    C2 C3 H3A . . 107.4 ?
    C4 C3 H3A . . 107.4 ?
    C10 C3 H3A . . 107.4 ?
    C5 C4 C3 . . 117.3(3) ?
    C5 C4 H4A . . 108.0 ?
    C3 C4 H4A . . 108.0 ?
    C5 C4 H4B . . 108.0 ?
    C3 C4 H4B . . 108.0 ?
    H4A C4 H4B . . 107.2 ?
    C11 C5 C4 . . 122.2(3) ?
    C11 C5 C6 . . 113.1(3) ?
    C4 C5 C6 . . 124.8(3) ?
    C5 C6 C7 . . 115.5(3) ?
    C5 C6 C14 . . 102.9(3) ?
    C7 C6 C14 . . 113.0(3) ?
    C5 C6 H6A . . 108.4 ?
    C7 C6 H6A . . 108.4 ?
    C14 C6 H6A . . 108.4 ?
    C8 C7 C9 . . 112.2(3) ?
    C8 C7 C6 . . 112.0(3) ?
    C9 C7 C6 . . 113.1(3) ?
    C8 C7 H7A . . 106.3 ?
    C9 C7 H7A . . 106.3 ?
    C6 C7 H7A . . 106.3 ?
    C7 C8 H8A . . 109.5 ?
    C7 C8 H8B . . 109.5 ?
    H8A C8 H8B . . 109.5 ?
    C7 C8 H8C . . 109.5 ?
    H8A C8 H8C . . 109.5 ?
    H8B C8 H8C . . 109.5 ?
    C10 C9 C7 . . 117.1(3) ?
    C10 C9 H9A . . 105(2) ?
    C7 C9 H9A . . 111(2) ?
    C10 C9 H9B . . 111(2) ?
    C7 C9 H9B . . 109(2) ?
    H9A C9 H9B . . 103(3) ?
    C9 C10 C3 . . 114.0(3) ?
    C9 C10 H10A . . 108.7 ?
    C3 C10 H10A . . 108.7 ?
    C9 C10 H10B . . 108.7 ?
    C3 C10 H10B . . 108.7 ?
    H10A C10 H10B . . 107.6 ?
    C5 C11 C13 . . 109.3(3) ?
    C5 C11 C12 . . 127.4(3) ?
    C13 C11 C12 . . 123.2(3) ?
    C11 C12 H12A . . 109.5 ?
    C11 C12 H12B . . 109.5 ?
    H12A C12 H12B . . 109.5 ?
    C11 C12 H12C . . 109.5 ?
    H12A C12 H12C . . 109.5 ?
    H12B C12 H12C . . 109.5 ?
    O3 C13 C11 . . 125.1(3) ?
    O3 C13 C14 . . 125.7(4) ?
    C11 C13 C14 . . 109.2(3) ?
    C13 C14 C6 . . 105.4(3) ?
    C13 C14 H14A . . 110.7 ?
    C6 C14 H14A . . 110.7 ?
    C13 C14 H14B . . 110.7 ?
    C6 C14 H14B . . 110.7 ?
    H14A C14 H14B . . 108.8 ?
    O4 C15 O5 . . 122.7(3) ?
    O4 C15 C16 . . 123.1(3) ?
    O5 C15 C16 . . 114.1(3) ?
    C30 C16 C15 . . 119.8(3) ?
    C30 C16 C17 . . 125.6(3) ?
    C15 C16 C17 . . 114.6(3) ?
    C16 C17 C24 . . 111.4(2) ?
    C16 C17 C18 . . 109.3(3) ?
    C24 C17 C18 . . 112.5(3) ?
    C16 C17 H17A . . 107.8 ?
    C24 C17 H17A . . 107.8 ?
    C18 C17 H17A . . 107.8 ?
    C19 C18 C17 . . 115.7(3) ?
    C19 C18 H18A . . 108.4 ?
    C17 C18 H18A . . 108.4 ?
    C19 C18 H18B . . 108.4 ?
    C17 C18 H18B . . 108.4 ?
    H18A C18 H18B . . 107.4 ?
    C20 C19 C18 . . 116.7(3) ?
    C20 C19 H19A . . 108.1 ?
    C18 C19 H19A . . 108.1 ?
    C20 C19 H19B . . 108.1 ?
    C18 C19 H19B . . 108.1 ?
    H19A C19 H19B . . 107.3 ?
    C21 C20 C19 . . 112.0(3) ?
    C21 C20 C22 . . 112.9(3) ?
    C19 C20 C22 . . 113.2(3) ?
    C21 C20 H20A . . 106.0 ?
    C19 C20 H20A . . 106.0 ?
    C22 C20 H20A . . 106.0 ?
    C20 C21 H21A . . 109.5 ?
    C20 C21 H21B . . 109.5 ?
    H21A C21 H21B . . 109.5 ?
    C20 C21 H21C . . 109.5 ?
    H21A C21 H21C . . 109.5 ?
    H21B C21 H21C . . 109.5 ?
    C23 C22 C25 . . 102.8(3) ?
    C23 C22 C20 . . 112.0(3) ?
    C25 C22 C20 . . 112.5(3) ?
    C23 C22 H22A . . 109.8 ?
    C25 C22 H22A . . 109.8 ?
    C20 C22 H22A . . 109.8 ?
    C27 C23 C24 . . 122.9(3) ?
    C27 C23 C22 . . 112.7(3) ?
    C24 C23 C22 . . 124.4(3) ?
    C23 C24 C17 . . 116.9(3) ?
    C23 C24 H24A . . 108.1 ?
    C17 C24 H24A . . 108.1 ?
    C23 C24 H24B . . 108.1 ?
    C17 C24 H24B . . 108.1 ?
    H24A C24 H24B . . 107.3 ?
    C26 C25 C22 . . 105.0(3) ?
    C26 C25 H25A . . 110.7 ?
    C22 C25 H25A . . 110.7 ?
    C26 C25 H25B . . 110.7 ?
    C22 C25 H25B . . 110.7 ?
    H25A C25 H25B . . 108.8 ?
    O6 C26 C27 . . 125.0(3) ?
    O6 C26 C25 . . 126.4(3) ?
    C27 C26 C25 . . 108.6(3) ?
    C23 C27 C26 . . 109.1(3) ?
    C23 C27 C28 . . 127.4(3) ?
    C26 C27 C28 . . 123.5(3) ?
    C27 C28 H28A . . 109.5 ?
    C27 C28 H28B . . 109.5 ?
    H28A C28 H28B . . 109.5 ?
    C27 C28 H28C . . 109.5 ?
    H28A C28 H28C . . 109.5 ?
    H28B C28 H28C . . 109.5 ?
    C2 C29 H29A . . 120.0 ?
    C2 C29 H29B . . 120.0 ?
    H29A C29 H29B . . 120.0 ?
    C16 C30 H30B . . 120.0 ?
    C16 C30 H30C . . 120.0 ?
    H30B C30 H30C . . 120.0 ?
loop_
    _geom_torsion_atom_site_label_1
    _geom_torsion_atom_site_label_2
    _geom_torsion_atom_site_label_3
    _geom_torsion_atom_site_label_4
    _geom_torsion_site_symmetry_1
    _geom_torsion_site_symmetry_2
    _geom_torsion_site_symmetry_3
    _geom_torsion_site_symmetry_4
    _geom_torsion
    _geom_torsion_publ_flag
    O1 C1 C2 C29 . . . . -0.4(6) ?
    O2 C1 C2 C29 . . . . 178.2(3) ?
    O1 C1 C2 C3 . . . . 178.2(4) ?
    O2 C1 C2 C3 . . . . -3.1(4) ?
    C29 C2 C3 C4 . . . . 13.2(5) ?
    C1 C2 C3 C4 . . . . -165.3(3) ?
    C29 C2 C3 C10 . . . . -111.9(4) ?
    C1 C2 C3 C10 . . . . 69.6(4) ?
    C2 C3 C4 C5 . . . . 166.6(3) ?
    C10 C3 C4 C5 . . . . -67.6(4) ?
    C3 C4 C5 C11 . . . . -173.6(3) ?
    C3 C4 C5 C6 . . . . 6.0(5) ?
    C11 C5 C6 C7 . . . . -121.7(3) ?
    C4 C5 C6 C7 . . . . 58.7(5) ?
    C11 C5 C6 C14 . . . . 2.0(4) ?
    C4 C5 C6 C14 . . . . -177.7(3) ?
    C5 C6 C7 C8 . . . . 53.1(4) ?
    C14 C6 C7 C8 . . . . -65.1(4) ?
    C5 C6 C7 C9 . . . . -74.9(4) ?
    C14 C6 C7 C9 . . . . 167.0(3) ?
    C8 C7 C9 C10 . . . . -64.2(5) ?
    C6 C7 C9 C10 . . . . 63.7(5) ?
    C7 C9 C10 C3 . . . . -68.2(5) ?
    C2 C3 C10 C9 . . . . -150.9(3) ?
    C4 C3 C10 C9 . . . . 84.1(4) ?
    C4 C5 C11 C13 . . . . 179.8(3) ?
    C6 C5 C11 C13 . . . . 0.2(4) ?
    C4 C5 C11 C12 . . . . 0.6(6) ?
    C6 C5 C11 C12 . . . . -179.0(4) ?
    C5 C11 C13 O3 . . . . 177.8(4) ?
    C12 C11 C13 O3 . . . . -3.0(6) ?
    C5 C11 C13 C14 . . . . -2.4(4) ?
    C12 C11 C13 C14 . . . . 176.9(4) ?
    O3 C13 C14 C6 . . . . -176.7(4) ?
    C11 C13 C14 C6 . . . . 3.5(4) ?
    C5 C6 C14 C13 . . . . -3.2(4) ?
    C7 C6 C14 C13 . . . . 122.1(3) ?
    O4 C15 C16 C30 . . . . -159.5(4) ?
    O5 C15 C16 C30 . . . . 21.6(5) ?
    O4 C15 C16 C17 . . . . 20.0(5) ?
    O5 C15 C16 C17 . . . . -159.0(3) ?
    C30 C16 C17 C24 . . . . 11.7(5) ?
    C15 C16 C17 C24 . . . . -167.7(3) ?
    C30 C16 C17 C18 . . . . -113.2(4) ?
    C15 C16 C17 C18 . . . . 67.4(4) ?
    C16 C17 C18 C19 . . . . -152.4(3) ?
    C24 C17 C18 C19 . . . . 83.4(4) ?
    C17 C18 C19 C20 . . . . -66.8(5) ?
    C18 C19 C20 C21 . . . . -67.0(4) ?
    C18 C19 C20 C22 . . . . 62.1(4) ?
    C21 C20 C22 C23 . . . . 51.2(4) ?
    C19 C20 C22 C23 . . . . -77.3(4) ?
    C21 C20 C22 C25 . . . . -63.9(4) ?
    C19 C20 C22 C25 . . . . 167.5(3) ?
    C25 C22 C23 C27 . . . . 11.9(4) ?
    C20 C22 C23 C27 . . . . -109.1(3) ?
    C25 C22 C23 C24 . . . . -169.8(3) ?
    C20 C22 C23 C24 . . . . 69.2(4) ?
    C27 C23 C24 C17 . . . . 171.4(3) ?
    C22 C23 C24 C17 . . . . -6.7(5) ?
    C16 C17 C24 C23 . . . . 176.3(3) ?
    C18 C17 C24 C23 . . . . -60.6(4) ?
    C23 C22 C25 C26 . . . . -13.2(4) ?
    C20 C22 C25 C26 . . . . 107.4(3) ?
    C22 C25 C26 O6 . . . . -169.9(4) ?
    C22 C25 C26 C27 . . . . 11.0(4) ?
    C24 C23 C27 C26 . . . . 176.4(3) ?
    C22 C23 C27 C26 . . . . -5.3(4) ?
    C24 C23 C27 C28 . . . . -5.9(5) ?
    C22 C23 C27 C28 . . . . 172.4(3) ?
    O6 C26 C27 C23 . . . . 177.0(3) ?
    C25 C26 C27 C23 . . . . -3.9(4) ?
    O6 C26 C27 C28 . . . . -0.8(5) ?
    C25 C26 C27 C28 . . . . 178.3(3) ?
loop_
    _geom_hbond_atom_site_label_D
    _geom_hbond_atom_site_label_H
    _geom_hbond_atom_site_label_A
    _geom_hbond_site_symmetry_A
    _geom_hbond_distance_DH
    _geom_hbond_distance_HA
    _geom_hbond_distance_DA
    _geom_hbond_angle_DHA
    O2 H2A O6 . 0.91(6) 1.80(6) 2.699(4) 166(5)
    O5 H5A O3 1_756 0.90(5) 1.76(5) 2.658(4) 171(5)
data_global
_journal_date_recd_electronic     2007-12-14
_journal_date_accepted     2008-01-14
_journal_name_full     'Acta Crystallographica, Section E'
_journal_year     2008
_journal_volume     64
_journal_issue      2
_journal_page_first     o479
_journal_page_last     o479
_journal_paper_category     QO
_journal_coeditor_code     CV2378
_publ_contact_author_name     'Haji Akber Aisa'
_publ_contact_author_address
;
Xinjiang Technical Institute of Physics and Chemistry,
Chinese Academy of Science,
Urumqi,830011,
People's Republic of China
;
_publ_contact_author_email     haji@ms.xjb.ac.cn
_publ_contact_author_fax     '86-991-3838957'
_publ_contact_author_phone     '86-991-3835679'
_publ_section_title
;\
(5<i>R</i>,8<i>R</i>)-2-(3,8-Dimethyl-2-oxo-1,2,4,5,6,7,8,8a-\
octahydroazulen-5-yl)acrylic acid (rupestonic acid)
;
loop_
    _publ_author_name
    _publ_author_address
    'Haji Akber Aisa'
;
Xinjiang Technical Institute of Physics and Chemistry,
Chinese Academy of Science,
Urumqi 830011,
People's Republic of China
;
    'Jian-Ping Yong'
;
Xinjiang Technical Institute of Physics and Chemistry,
Chinese Academy of Science,
Urumqi 830011,
People's Republic of China
and
Graduate School of Chinese Academy of Science,
Beijing 100039,
People's Republic of China
;
    'Qiao-Ying Lv'
;
Xinjiang Technical Institute of Physics and Chemistry,
Chinese Academy of Science,
Urumqi 830011,
People's Republic of China
and
Graduate School of Chinese Academy of Science,
Beijing 100039,
People's Republic of China
;
    'Tao Wu'
;
Xinjiang Technical Institute of Physics and Chemistry,
Chinese Academy of Science,
Urumqi 830011,
People's Republic of China
and
Graduate School of Chinese Academy of Science,
Beijing 100039,
People's Republic of China
;
