# Supplementary material for: (5R,8R)-2-(3,8-Dimethyl-2-oxo-1,2,4,5,6,7,8,8a-octa­hydro­azulen-5-yl)acrylic acid (rupestonic acid)
Source: Acta Crystallogr Sect E Struct Rep Online. 2008 Jan 23;64(Pt 2):o479. doi: 10.1107/S1600536808001402 (PMC2960231; doi:10.1107/S1600536808001402)
Supplement: Supplementary file 2 [file e-64-0o479-Isup2.hkl]

# 
# h,k,l, Fc-squared, Fo-squared, sigma(Fo-squared) and status flag 
# 
data_I
_shelx_title ' 1 in P2(1)' 
_shelx_refln_list_code          4 
_shelx_F_calc_maximum      124.57 
_exptl_crystal_F_000       536.00 
_reflns_d_resolution_high  0.7701 
 
loop_ 
 _symmetry_equiv_pos_as_xyz 
 'x, y, z' 
 '-x, y+1/2, -z' 
 
_cell_length_a     9.5295 
_cell_length_b     9.4821 
_cell_length_c    15.0469 
_cell_angle_alpha  90.000 
_cell_angle_beta   98.361 
_cell_angle_gamma  90.000 
 
_shelx_F_squared_multiplier     1.000 
 
loop_ 
 _refln_index_h 
 _refln_index_k 
 _refln_index_l 
 _refln_F_squared_calc 
 _refln_F_squared_meas 
 _refln_F_squared_sigma 
 _refln_observed_status 
   2   0   0        3.72        4.55      4.30 o 
   3   0   0     1157.22     1050.52      8.83 o 
   4   0   0      128.23      116.87      5.23 o 
   5   0   0      158.95      174.39      5.31 o 
   6   0   0        1.94       -3.26      4.80 o 
   7   0   0        2.96       -3.01      3.61 o 
   8   0   0       34.33       30.44      8.78 o 
   9   0   0       14.03       12.30      5.94 o 
  10   0   0        1.47        4.22      7.05 o 
  11   0   0       66.79       69.60     10.11 o 
  12   0   0        0.15       -4.59      9.42 o 
   1   1   0     1764.21     1522.78      6.56 o 
   2   1   0     1500.45     1399.27      5.46 o 
   3   1   0      292.46      284.87      3.09 o 
   4   1   0     1201.90     1240.66      6.39 o 
   5   1   0      604.68      687.71      6.01 o 
   6   1   0       38.04       42.37      3.22 o 
   7   1   0       84.00       89.77      4.07 o 
   8   1   0       15.19       10.49      3.98 o 
   9   1   0       54.15       54.92      4.96 o 
  10   1   0       20.01        8.95      4.11 o 
  11   1   0       15.29       18.81      5.82 o 
  12   1   0       36.41       44.61      6.51 o 
   0   2   0    15517.89    13444.78     89.46 o 
   1   2   0     2225.05     2112.46      6.96 o 
   2   2   0     1715.75     1604.05      6.27 o 
   3   2   0      135.86      132.48      2.45 o 
   4   2   0      134.66      142.46      2.74 o 
   5   2   0      524.24      519.88      6.09 o 
   6   2   0      295.61      299.11      4.39 o 
   7   2   0       43.23       43.75      3.92 o 
   8   2   0       33.62       33.06      4.05 o 
   9   2   0      155.53      150.60      5.19 o 
  10   2   0        4.08        7.64      9.24 o 
  11   2   0        7.40       15.78      4.44 o 
  12   2   0       15.07       13.87      6.36 o 
   1   3   0      389.02      371.05      3.34 o 
   2   3   0      583.64      562.68      3.26 o 
   3   3   0        9.69        7.29      1.86 o 
   4   3   0       56.91       51.14      2.36 o 
   5   3   0        1.29        4.40      2.30 o 
   6   3   0      147.10      151.90      4.12 o 
   7   3   0      156.69      168.22      4.28 o 
   8   3   0       26.19       23.08      3.94 o 
   9   3   0       13.96       11.88      4.52 o 
  10   3   0        2.58        2.37      5.02 o 
  11   3   0       10.62       16.18      5.32 o 
   0   4   0      970.45      963.19      9.42 o 
   1   4   0      660.64      722.91      3.65 o 
   2   4   0      374.00      353.64      3.52 o 
   3   4   0      325.66      351.32      2.87 o 
   4   4   0      118.05      120.92      2.59 o 
   5   4   0       29.96       35.54      2.80 o 
   6   4   0      120.62      119.48      4.60 o 
   7   4   0       90.51       93.12      3.87 o 
   8   4   0       14.85       12.08      3.79 o 
   9   4   0       22.73       23.80      4.29 o 
  10   4   0       36.46       36.87      9.20 o 
  11   4   0        4.79        3.76      5.27 o 
   1   5   0        7.74       10.18      1.57 o 
   2   5   0       42.75       38.96      1.95 o 
   3   5   0      118.81      120.74      3.96 o 
   4   5   0       23.93       24.51      2.41 o 
   5   5   0      176.28      175.19      4.80 o 
   6   5   0      137.44      146.73      3.46 o 
   7   5   0       35.06       36.13      3.92 o 
   8   5   0        8.03       12.47      3.96 o 
   9   5   0       25.71       23.58      6.55 o 
  10   5   0       24.60       23.97      7.29 o 
  11   5   0        1.87       10.51      5.46 o 
   0   6   0      140.44      151.98      4.02 o 
   1   6   0       15.27       10.71      1.96 o 
   2   6   0       77.68       83.08      2.16 o 
   3   6   0       46.51       50.68      2.60 o 
   4   6   0      125.01      128.08      3.16 o 
   5   6   0      158.82      166.01      3.13 o 
   6   6   0      155.33      161.55      3.51 o 
   7   6   0        6.24        4.24      3.06 o 
   8   6   0       17.86       14.59      4.18 o 
   9   6   0        1.57        8.29      5.57 o 
  10   6   0       45.36       63.16     11.92 o 
   1   7   0       27.66       27.56      2.48 o 
   2   7   0      106.90      107.46      3.56 o 
   3   7   0       59.13       57.25      2.34 o 
   4   7   0       36.84       35.58      2.06 o 
   5   7   0      105.03      106.42      5.12 o 
   6   7   0        4.45        4.62      2.20 o 
   7   7   0       58.46       53.33      5.60 o 
   8   7   0       14.86       15.24      3.79 o 
   9   7   0       18.68       18.40      7.52 o 
  10   7   0        8.53       16.83     12.64 o 
   0   8   0       42.33       44.64      4.58 o 
   1   8   0        7.25        7.85      2.65 o 
   2   8   0        8.88        9.19      2.19 o 
   3   8   0       48.63       49.54      4.71 o 
   4   8   0        5.26        2.46      4.86 o 
   5   8   0       10.23       14.56      5.23 o 
   6   8   0       18.02       17.16      5.00 o 
   7   8   0        3.41        9.37      5.48 o 
   8   8   0        0.65       -6.93      6.93 o 
   9   8   0        1.45       -4.87      7.68 o 
   1   9   0        9.53        6.55      2.76 o 
   2   9   0        9.66        5.65      2.03 o 
   3   9   0        6.14        6.76      6.69 o 
   4   9   0        9.10        6.08      5.41 o 
   5   9   0       20.21       23.03      5.84 o 
   6   9   0        6.75       13.85      6.80 o 
   7   9   0        4.50       -5.90      5.90 o 
   8   9   0        2.85       13.52      7.48 o 
   0  10   0       34.65       30.94      3.98 o 
   1  10   0        8.27        6.99      3.92 o 
   2  10   0        6.25        4.24      5.27 o 
   3  10   0        4.23        7.90      6.25 o 
   4  10   0       54.40       44.22     13.20 o 
   5  10   0       11.07       14.33      6.06 o 
   6  10   0       10.13       13.57      6.67 o 
   7  10   0        8.57       12.49     15.99 o 
   1  11   0        0.57       -1.89      4.13 o 
   2  11   0        0.54       11.89      5.94 o 
   3  11   0        4.13        1.40     11.28 o 
   4  11   0        2.51        9.32      7.83 o 
   5  11   0        5.37        7.63      8.63 o 
 -12   0   1        4.89       -9.11      9.11 o 
 -11   0   1        6.87        1.88      7.90 o 
 -10   0   1        0.14        5.54     12.73 o 
  -9   0   1       75.33       68.38      5.89 o 
  -8   0   1       47.82       49.74      5.13 o 
  -7   0   1       35.65       38.49      3.69 o 
  -6   0   1      187.79      196.42      5.81 o 
  -5   0   1        4.77        3.11      4.04 o 
  -4   0   1       64.91       61.16      3.69 o 
  -3   0   1       70.57       74.33      3.48 o 
  -2   0   1     2166.59     2059.44     12.79 o 
   2   0   1        1.34        3.50      3.52 o 
   3   0   1      843.05      806.22     14.48 o 
   4   0   1     6468.68     6565.50     85.30 o 
   5   0   1     1388.28     1454.71     13.01 o 
   6   0   1       31.47       39.86      5.56 o 
   7   0   1      123.47      134.93      7.43 o 
   8   0   1        7.68        5.77      4.30 o 
   9   0   1      103.54      101.82      7.14 o 
  10   0   1        5.30        5.60      9.82 o 
  11   0   1        0.29       14.75      7.21 o 
  12   0   1       17.03       37.84      8.35 o 
 -12   1   1        7.15        7.46      5.80 o 
 -11   1   1        0.36        3.49      5.23 o 
 -10   1   1       11.31       12.38      4.62 o 
  -9   1   1       18.83       16.62      3.55 o 
  -8   1   1      104.78       95.19      4.74 o 
  -7   1   1       37.40       35.93      3.49 o 
  -6   1   1       56.45       65.68      4.21 o 
  -5   1   1       59.29       61.24      2.59 o 
  -4   1   1      576.92      586.97      3.95 o 
  -3   1   1     2497.17     2426.86      9.83 o 
  -2   1   1     1357.86     1238.79      4.67 o 
  -1   1   1     1120.13     1035.82      3.15 o 
   1   1   1      355.09      319.07      2.03 o 
   2   1   1      369.08      350.92      3.39 o 
   3   1   1      234.22      228.90      2.75 o 
   4   1   1      627.52      595.64      8.01 o 
   5   1   1      108.56      102.46      4.07 o 
   6   1   1       74.36       71.31      3.59 o 
   7   1   1        4.67        6.62      3.81 o 
   8   1   1       74.81       76.04      4.65 o 
   9   1   1      141.39      124.61      6.36 o 
  10   1   1        4.69        2.48      4.37 o 
  11   1   1        6.84        4.25      5.56 o 
  12   1   1        4.86        2.85      6.08 o 
 -12   2   1        0.77        3.82      5.73 o 
 -11   2   1        8.83        4.48      4.53 o 
 -10   2   1       17.86       15.43      4.83 o 
  -9   2   1        1.66        2.67      4.19 o 
  -8   2   1        0.59       -2.24      4.01 o 
  -7   2   1      143.08      143.56      3.97 o 
  -6   2   1      131.37      136.40      3.39 o 
  -5   2   1      183.36      181.42      3.00 o 
  -4   2   1       31.17       38.28      1.90 o 
  -3   2   1      655.92      651.26      3.52 o 
  -2   2   1      417.76      377.52      2.41 o 
  -1   2   1     9063.57     8773.58     40.16 o 
   0   2   1    15333.76    12595.88    107.27 o 
   1   2   1      406.80      392.98      2.75 o 
   2   2   1      309.46      294.06      2.76 o 
   3   2   1      735.56      780.01      4.91 o 
   4   2   1      341.45      338.59      3.82 o 
   5   2   1       13.46       10.99      2.83 o 
   6   2   1       77.82       75.36      3.92 o 
   7   2   1       75.84       82.99      4.20 o 
   8   2   1       50.70       51.39      4.47 o 
   9   2   1       40.56       42.88      4.77 o 
  10   2   1        9.67       17.87      5.06 o 
  11   2   1        7.78        5.86      4.89 o 
 -11   3   1        0.19       -5.29      5.29 o 
 -10   3   1        7.94       20.28      4.66 o 
  -9   3   1       28.10       26.25      4.27 o 
  -8   3   1       14.80       14.30      3.85 o 
  -7   3   1       17.05       16.11      3.64 o 
  -6   3   1      335.24      323.83      4.12 o 
  -5   3   1      312.15      306.86      3.25 o 
  -4   3   1      227.43      224.90      2.59 o 
  -3   3   1      170.58      159.67      2.74 o 
  -2   3   1      445.01      444.67      2.32 o 
  -1   3   1     1426.54     1380.06      7.68 o 
   0   3   1      204.39      187.57      2.25 o 
   1   3   1      433.87      414.56      3.73 o 
   2   3   1      210.85      200.37      3.52 o 
   3   3   1      309.39      313.05      3.60 o 
   4   3   1      395.27      410.29      3.32 o 
   5   3   1       41.69       47.45      3.02 o 
   6   3   1      269.33      274.85      4.60 o 
   7   3   1       14.29       10.96      3.74 o 
   8   3   1      120.91      113.53      4.67 o 
   9   3   1       83.81       73.09      4.96 o 
  10   3   1       17.65       20.03      5.67 o 
  11   3   1        9.13        9.04     11.28 o 
 -11   4   1        0.23       -0.64      9.58 o 
 -10   4   1       43.00       60.56      5.63 o 
  -9   4   1       63.85       54.19      5.47 o 
  -8   4   1        4.85        7.13      3.82 o 
  -7   4   1        6.84        6.21      3.49 o 
  -6   4   1       89.68       81.52      2.98 o 
  -5   4   1      164.35      170.75      2.84 o 
  -4   4   1       15.86       16.27      1.87 o 
  -3   4   1      673.30      664.66      4.01 o 
  -2   4   1      372.12      345.02      3.48 o 
  -1   4   1      332.33      347.89      2.71 o 
   0   4   1      299.57      326.55      2.64 o 
   1   4   1       28.69       26.33      2.12 o 
   2   4   1      340.38      356.15      2.80 o 
   3   4   1      139.81      141.89      2.58 o 
   4   4   1      125.06      140.18      2.82 o 
   5   4   1      223.02      220.69      3.31 o 
   6   4   1       14.91       14.28      3.40 o 
   7   4   1        9.72        6.50      3.62 o 
   8   4   1      121.53      121.45      4.80 o 
   9   4   1       20.48       21.70      4.74 o 
  10   4   1        9.32       17.57      5.96 o 
  11   4   1        0.62       -5.84      5.84 o 
 -11   5   1       10.43       11.53      5.21 o 
 -10   5   1        0.59        5.01      4.29 o 
  -9   5   1       63.26       66.53      6.39 o 
  -8   5   1       27.46       17.88      4.28 o 
  -7   5   1       28.31       15.41      3.91 o 
  -6   5   1       19.32       15.64      2.84 o 
  -5   5   1      176.21      172.13      2.95 o 
  -4   5   1       20.69       27.16      2.70 o 
  -3   5   1      175.41      171.78      3.65 o 
  -2   5   1      253.32      253.78      4.98 o 
  -1   5   1      249.09      262.17      3.56 o 
   0   5   1      110.37      129.06      2.06 o 
   1   5   1      105.73      103.43      2.06 o 
   2   5   1       49.51       47.20      2.44 o 
   3   5   1      153.63      140.63      2.59 o 
   4   5   1       49.79       44.74      2.94 o 
   5   5   1       16.79       18.54      2.72 o 
   6   5   1       10.69        9.55      3.04 o 
   7   5   1      160.64      164.72      6.58 o 
   8   5   1       77.65       80.53      4.50 o 
   9   5   1        4.68        5.92      4.28 o 
  10   5   1        9.68       10.04      5.12 o 
  11   5   1        4.33        2.60      5.59 o 
 -10   6   1        3.77        7.42      4.12 o 
  -9   6   1       32.04       30.22      5.77 o 
  -8   6   1        8.43        6.69      3.61 o 
  -7   6   1       24.76       27.30      2.85 o 
  -6   6   1      116.69      108.81      3.95 o 
  -5   6   1        7.56        5.27      2.37 o 
  -4   6   1      107.91      103.55      3.91 o 
  -3   6   1       23.50       25.49      3.53 o 
  -2   6   1       82.34      100.75      3.75 o 
  -1   6   1      144.49      142.71      2.71 o 
   0   6   1      123.80      152.37      3.12 o 
   1   6   1       28.23       29.46      2.22 o 
   2   6   1       19.30       20.37      2.05 o 
   3   6   1       42.62       47.64      2.83 o 
   4   6   1       19.36       18.89      2.59 o 
   5   6   1       21.63       20.29      2.94 o 
   6   6   1        3.87        2.73      3.14 o 
   7   6   1       11.66       10.40      3.83 o 
   8   6   1       44.36       52.13      5.69 o 
   9   6   1       34.95       37.99      7.19 o 
  10   6   1       20.53        9.18      5.55 o 
 -10   7   1       17.86       31.63      8.42 o 
  -9   7   1        0.03        4.56     16.50 o 
  -8   7   1        8.21        4.55      3.46 o 
  -7   7   1        0.79        1.83      2.13 o 
  -6   7   1       54.36       53.70      5.00 o 
  -5   7   1      210.17      220.86      8.11 o 
  -4   7   1       13.74       17.20      4.75 o 
  -3   7   1       23.20       21.89      3.79 o 
  -2   7   1        3.89        1.69      4.15 o 
  -1   7   1       31.43       30.99      5.59 o 
   0   7   1       82.29       87.48      3.04 o 
   1   7   1       13.86       17.11      2.14 o 
   2   7   1        2.41        2.41      2.13 o 
   3   7   1       15.95       15.61      2.25 o 
   4   7   1        3.20        4.51      2.89 o 
   5   7   1       37.18       36.59      3.35 o 
   6   7   1       56.72       48.29      3.23 o 
   7   7   1       18.57       10.65      4.57 o 
   8   7   1        0.18        2.58      3.86 o 
   9   7   1       16.80       13.68      5.66 o 
  -9   8   1        3.24       13.15      7.86 o 
  -8   8   1        3.70       -0.20      5.12 o 
  -7   8   1       23.48       19.11      5.64 o 
  -6   8   1      141.69      157.91      6.81 o 
  -5   8   1       64.15       56.89      6.28 o 
  -4   8   1       12.29        9.09      4.47 o 
  -3   8   1       39.02       37.88      4.26 o 
  -2   8   1       10.02        4.08      4.78 o 
  -1   8   1       64.47       70.76      2.59 o 
   0   8   1       21.15       19.04      2.99 o 
   1   8   1       38.88       34.83      3.27 o 
   2   8   1        7.79        9.45      2.54 o 
   3   8   1        2.77        3.01      2.15 o 
   4   8   1       47.11       40.51      4.18 o 
   5   8   1       59.88       56.89      3.43 o 
   6   8   1       21.56       17.16      2.92 o 
   7   8   1       14.97       12.00      4.98 o 
   8   8   1        0.37       -3.99      8.05 o 
   9   8   1        2.32        4.01      9.41 o 
  -8   9   1        2.21        3.64      5.73 o 
  -7   9   1        5.50       10.48      7.96 o 
  -6   9   1        5.72        4.68      6.11 o 
  -5   9   1       12.78       10.10      5.50 o 
  -4   9   1       16.44       14.15      4.93 o 
  -3   9   1        5.29        3.87      8.66 o 
  -2   9   1       22.80       14.68      6.16 o 
  -1   9   1        5.42        7.06      2.88 o 
   0   9   1       11.66       14.34      2.73 o 
   1   9   1       35.83       41.02      3.15 o 
   2   9   1       12.34       10.50      2.81 o 
   3   9   1        3.61        3.23      2.04 o 
   4   9   1       62.44       54.57      5.32 o 
   5   9   1        8.61       12.86      5.65 o 
   6   9   1       21.07       25.89      6.77 o 
   7   9   1        8.33       18.46      6.04 o 
   8   9   1        1.28       -1.28      7.34 o 
  -7  10   1        4.91        8.49     11.69 o 
  -6  10   1        1.14       -4.74      6.91 o 
  -5  10   1        0.97       13.09     15.52 o 
  -4  10   1       15.13       12.36      6.98 o 
  -3  10   1       16.24       17.83      7.50 o 
  -2  10   1       13.99       12.22      5.31 o 
  -1  10   1       21.92       20.45      2.33 o 
   0  10   1       15.18        9.66      2.95 o 
   1  10   1        0.91       -1.08      5.06 o 
   2  10   1        9.56       12.29      6.35 o 
   3  10   1       26.99       26.16     11.92 o 
   4  10   1       12.17        8.08      5.29 o 
   5  10   1       12.16       10.50      7.44 o 
   6  10   1        6.97        6.71      6.62 o 
   7  10   1        0.72       -3.94      8.11 o 
  -5  11   1        1.83       11.15     11.63 o 
  -4  11   1        5.10        0.58      7.67 o 
  -3  11   1        1.50        3.81      7.85 o 
  -2  11   1        9.04       15.19      5.94 o 
  -1  11   1        2.72        8.13      4.22 o 
   0  11   1        8.12        2.59      6.09 o 
   1  11   1       11.53        4.67      6.04 o 
   2  11   1        7.06       16.73      5.95 o 
   3  11   1        1.69       -5.53      8.84 o 
   4  11   1       12.51       14.63      8.01 o 
   5  11   1       12.03       11.60      6.42 o 
  -2  12   1        1.79        7.63     11.92 o 
 -12   0   2        7.20        9.82      7.31 o 
 -11   0   2        1.04        7.04      7.20 o 
 -10   0   2        4.65        2.29      5.88 o 
  -9   0   2       30.43       27.86      5.32 o 
  -8   0   2       68.29       55.46      6.44 o 
  -7   0   2       44.95       45.12      4.67 o 
  -6   0   2      698.50      708.13      7.11 o 
  -5   0   2        4.31        3.86      2.88 o 
  -4   0   2      250.32      255.14      4.47 o 
  -3   0   2     1117.07     1091.97      6.84 o 
  -2   0   2      993.39      931.96      5.15 o 
  -1   0   2     9354.47     8027.74     45.84 o 
   1   0   2     2505.57     2328.70     14.06 o 
   2   0   2      418.31      397.78      6.98 o 
   3   0   2      199.41      190.14      8.49 o 
   4   0   2      271.10      257.63      6.09 o 
   5   0   2        0.19        5.95      5.05 o 
   6   0   2       48.40       63.87      7.56 o 
   7   0   2       11.97       11.01      6.73 o 
   8   0   2        0.39       -1.57      4.30 o 
   9   0   2        1.21        1.77      4.81 o 
  10   0   2        7.41        5.11      6.70 o 
  11   0   2        0.52        9.84      7.50 o 
 -12   1   2       25.14       30.52      6.07 o 
 -11   1   2        1.87       10.25      4.96 o 
 -10   1   2        5.10        6.99      4.65 o 
  -9   1   2        3.91       -0.24      3.17 o 
  -8   1   2      140.36      134.70      4.54 o 
  -7   1   2      126.54      124.16      3.67 o 
  -6   1   2        7.62        9.57      2.75 o 
  -5   1   2       40.91       38.13      2.36 o 
  -4   1   2      279.89      248.30      2.95 o 
  -3   1   2      782.28      784.09      3.85 o 
  -2   1   2     1688.17     1553.22      5.52 o 
  -1   1   2     4944.20     4753.91     18.78 o 
   0   1   2      938.94      826.65      4.26 o 
   1   1   2      571.73      557.12      3.38 o 
   2   1   2      570.18      518.98      6.63 o 
   3   1   2     1586.66     1566.06      9.08 o 
   4   1   2      573.20      585.25      6.00 o 
   5   1   2      153.40      159.46      3.97 o 
   6   1   2      296.26      279.85      4.27 o 
   7   1   2      141.53      148.50      4.71 o 
   8   1   2      107.73      110.18      5.03 o 
   9   1   2       27.48       18.67      4.94 o 
  10   1   2       40.08       21.76      7.90 o 
  11   1   2        1.59       -2.26      5.14 o 
 -12   2   2        3.27        5.87      5.14 o 
 -11   2   2       10.80       10.94      4.58 o 
 -10   2   2        1.36        1.70      3.59 o 
  -9   2   2       69.73       65.38      4.32 o 
  -8   2   2       54.14       55.77      4.13 o 
  -7   2   2       81.29       85.58      3.67 o 
  -6   2   2      259.93      261.27      3.64 o 
  -5   2   2      273.57      283.52      3.25 o 
  -4   2   2      109.36      103.48      2.27 o 
  -3   2   2     1098.87     1117.53      4.76 o 
  -2   2   2      610.39      597.25      3.30 o 
  -1   2   2    10916.75    10584.34     72.44 o 
   0   2   2      228.89      210.45      2.41 o 
   1   2   2     2112.66     2037.22      8.01 o 
   2   2   2     1993.14     1836.29     19.57 o 
   3   2   2     1066.26     1073.37      6.14 o 
   4   2   2     1086.72     1107.78      6.79 o 
   5   2   2      147.49      143.16      4.58 o 
   6   2   2       10.39       16.65      3.64 o 
   7   2   2      114.96      116.12      4.13 o 
   8   2   2       10.62       12.46      4.43 o 
   9   2   2       48.92       45.33      5.05 o 
  10   2   2       49.05       45.07      7.47 o 
  11   2   2        1.22        3.94      6.66 o 
 -11   3   2        7.88        9.07      4.14 o 
 -10   3   2       29.42       24.59      4.62 o 
  -9   3   2       21.59       20.01      4.03 o 
  -8   3   2      317.89      322.22      5.51 o 
  -7   3   2      164.25      156.90      5.64 o 
  -6   3   2      434.71      420.58      4.27 o 
  -5   3   2      166.25      162.75      2.59 o 
  -4   3   2      126.82      131.59      2.24 o 
  -3   3   2      263.57      247.22      2.21 o 
  -2   3   2      191.53      174.64      2.95 o 
  -1   3   2     2514.75     2631.83     25.12 o 
   0   3   2     1061.39     1055.72      5.13 o 
   1   3   2       69.59       69.03      1.92 o 
   2   3   2     1004.88     1029.57      5.15 o 
   3   3   2      628.65      620.99      4.09 o 
   4   3   2      425.64      472.94      4.52 o 
   5   3   2      117.61      125.30      4.04 o 
   6   3   2       54.96       56.95      3.80 o 
   7   3   2      147.16      142.87      5.88 o 
   8   3   2      251.23      230.66      5.50 o 
   9   3   2       22.20       15.32      4.81 o 
  10   3   2       27.48       28.70      6.45 o 
  11   3   2        3.61       12.76      6.09 o 
 -11   4   2       44.10       45.39      5.18 o 
 -10   4   2        2.42        2.00      4.62 o 
  -9   4   2        7.06       15.21      4.08 o 
  -8   4   2       67.12       62.15      3.69 o 
  -7   4   2       88.68       89.04      3.68 o 
  -6   4   2      100.51       94.91      3.11 o 
  -5   4   2      114.43      113.83      2.56 o 
  -4   4   2       87.05       88.30      2.00 o 
  -3   4   2      112.27      118.08      3.14 o 
  -2   4   2      137.30      140.71      3.54 o 
  -1   4   2     1405.96     1354.71     15.21 o 
   0   4   2      815.02      786.20      4.28 o 
   1   4   2      500.34      558.32      3.93 o 
   2   4   2      395.96      406.10      5.10 o 
   3   4   2      191.40      200.43      3.41 o 
   4   4   2       56.91       73.13      2.86 o 
   5   4   2       19.85       21.04      3.24 o 
   6   4   2       28.31       32.94      3.88 o 
   7   4   2       70.66       69.18      4.45 o 
   8   4   2       13.17       18.22      4.47 o 
   9   4   2       13.04       14.98      5.55 o 
  10   4   2        8.13        8.69      5.15 o 
  11   4   2        3.74        1.31      6.35 o 
 -11   5   2        3.43       -3.34      5.24 o 
 -10   5   2       26.33       29.74      4.99 o 
  -9   5   2        3.77        2.27      4.21 o 
  -8   5   2       30.88       29.12      3.91 o 
  -7   5   2       17.65       19.14      2.89 o 
  -6   5   2      569.45      583.75      4.64 o 
  -5   5   2       40.08       41.97      2.96 o 
  -4   5   2       28.63       28.92      3.20 o 
  -3   5   2        7.15        9.98      2.72 o 
  -2   5   2      439.20      427.38      4.68 o 
  -1   5   2        1.31        1.33      1.94 o 
   0   5   2      121.04      116.81      2.15 o 
   1   5   2      233.86      239.37      3.30 o 
   2   5   2      193.99      204.93      3.13 o 
   3   5   2       11.00       11.38      2.54 o 
   4   5   2      104.84      104.59      3.17 o 
   5   5   2      176.54      193.39      3.73 o 
   6   5   2       44.47       37.44      4.12 o 
   7   5   2       41.72       40.21      4.48 o 
   8   5   2        7.47        4.82      4.07 o 
   9   5   2        0.48        2.39      4.46 o 
  10   5   2        2.47        2.37      5.15 o 
 -10   6   2        8.00        5.61      7.63 o 
  -9   6   2        6.01        6.45      3.96 o 
  -8   6   2       10.22        9.98      2.98 o 
  -7   6   2       57.82       52.79      3.44 o 
  -6   6   2      201.74      195.75      6.37 o 
  -5   6   2       24.39       24.19      4.45 o 
  -4   6   2        2.68        4.23      3.29 o 
  -3   6   2       42.82       46.56      4.39 o 
  -2   6   2        1.46        3.85      3.82 o 
  -1   6   2       68.57       81.37      5.12 o 
   0   6   2       63.02       66.92      2.23 o 
   1   6   2      248.68      258.05      3.04 o 
   2   6   2       24.70       22.58      3.25 o 
   3   6   2      105.35      106.47      3.21 o 
   4   6   2       18.13       19.05      2.91 o 
   5   6   2       25.09       22.55      3.30 o 
   6   6   2        9.95        8.55      3.13 o 
   7   6   2       18.77       22.94      3.88 o 
   8   6   2       18.62       15.44      5.33 o 
   9   6   2       12.03       15.90      9.36 o 
  10   6   2        8.47        1.19      5.02 o 
 -10   7   2        1.10        6.91      8.01 o 
  -9   7   2       13.39       12.10      7.44 o 
  -8   7   2        9.49        5.78      5.00 o 
  -7   7   2        0.63       -3.18      5.08 o 
  -6   7   2       24.30       22.17      4.82 o 
  -5   7   2       19.12       18.78      4.24 o 
  -4   7   2       67.76       68.30      4.72 o 
  -3   7   2       20.58       19.05      3.88 o 
  -2   7   2      266.59      270.74      6.24 o 
  -1   7   2       45.40       47.32      2.09 o 
   0   7   2       92.52       88.51      3.10 o 
   1   7   2       12.16       11.75      2.22 o 
   2   7   2        2.60        1.22      2.35 o 
   3   7   2       43.87       44.02      9.62 o 
   4   7   2       93.78      103.25      5.50 o 
   5   7   2       57.34       50.54      3.22 o 
   6   7   2       10.71        6.83      3.16 o 
   7   7   2       45.56       48.05      5.21 o 
   8   7   2        4.24        5.28      4.36 o 
   9   7   2        1.68       -3.75      4.68 o 
  -9   8   2        0.87       -7.78      7.78 o 
  -8   8   2        6.22        4.48      5.36 o 
  -7   8   2        0.06        2.34      5.72 o 
  -6   8   2        4.47        8.09      5.65 o 
  -5   8   2        7.38        6.56      5.54 o 
  -4   8   2        8.82        6.34      4.50 o 
  -3   8   2       31.70       36.79      6.59 o 
  -2   8   2       89.35       99.96      5.67 o 
  -1   8   2      122.95      110.05      2.50 o 
   0   8   2       15.66       14.03      2.98 o 
   1   8   2       58.91       53.22      5.30 o 
   2   8   2        9.88        8.31      2.69 o 
   3   8   2       22.54       13.70      2.83 o 
   4   8   2        1.54        0.30      3.54 o 
   5   8   2       48.29       35.58      4.79 o 
   6   8   2       21.42       15.35      3.81 o 
   7   8   2        2.84        7.18      4.47 o 
   8   8   2       26.56       38.46      8.16 o 
   9   8   2       37.32       40.85      8.70 o 
  -8   9   2        0.63       -1.95      7.43 o 
  -7   9   2        1.69       -0.83      7.25 o 
  -6   9   2        5.76        3.00      5.97 o 
  -5   9   2       17.71       15.97      6.05 o 
  -4   9   2        8.99        7.43      6.47 o 
  -3   9   2        5.00       17.17      8.43 o 
  -2   9   2        7.06        4.15      4.55 o 
  -1   9   2       20.86       16.28      2.50 o 
   0   9   2       20.70       22.07      2.89 o 
   1   9   2        5.03        1.99      3.09 o 
   2   9   2        3.33        2.67      2.86 o 
   3   9   2       19.81       15.77      3.38 o 
   4   9   2       84.01       83.75      6.75 o 
   5   9   2       11.67       11.34      6.31 o 
   6   9   2       11.98        9.41      6.36 o 
   7   9   2        7.81        6.16      5.17 o 
   8   9   2        0.40       -9.60      9.60 o 
  -7  10   2        5.98        3.60      7.24 o 
  -6  10   2        1.09       -0.32      9.77 o 
  -5  10   2       10.78       16.79     11.16 o 
  -4  10   2        1.06       11.03      8.01 o 
  -3  10   2        0.50        4.97      6.33 o 
  -2  10   2        1.17        3.75      5.11 o 
  -1  10   2        5.37       10.41      4.21 o 
   0  10   2        0.87        1.03      2.56 o 
   1  10   2        2.51        6.69      3.73 o 
   2  10   2        0.57        8.89      3.26 o 
   3  10   2       20.04       19.96      6.95 o 
   4  10   2        6.23        4.00      5.25 o 
   5  10   2        5.07        8.90      7.19 o 
   6  10   2       26.87       23.69      8.35 o 
  -5  11   2        3.38       -5.70     10.18 o 
  -4  11   2        1.45       -1.73      7.54 o 
  -3  11   2        1.66        7.13      8.14 o 
  -2  11   2        3.97       -0.85      4.39 o 
  -1  11   2        1.94       -3.77      5.07 o 
   0  11   2        1.10        7.10      3.94 o 
   1  11   2        0.44        3.84      8.31 o 
   2  11   2        9.50        6.32      5.93 o 
   3  11   2       19.64       15.54      7.09 o 
   4  11   2        4.98        7.22      5.67 o 
   5  11   2        3.36        0.50      8.12 o 
  -2  12   2        5.92       -0.13      5.64 o 
 -12   0   3        7.58       15.18     10.02 o 
 -11   0   3       18.88       32.57      6.51 o 
 -10   0   3        0.14        3.19      5.54 o 
  -9   0   3       28.12       26.49      5.08 o 
  -8   0   3       24.77       29.29      4.61 o 
  -7   0   3      213.19      212.95      5.34 o 
  -6   0   3      263.82      288.02      4.59 o 
  -5   0   3      334.98      294.39      4.02 o 
  -4   0   3      565.52      525.42      5.69 o 
  -3   0   3       83.62       84.33      3.81 o 
  -2   0   3      610.10      576.97      3.66 o 
  -1   0   3      283.25      245.97      2.71 o 
   0   0   3     4671.24     4309.13     26.44 o 
   1   0   3       10.07       11.67      4.89 o 
   2   0   3      153.79      138.09      6.29 o 
   3   0   3     2144.51     2139.08     16.81 o 
   4   0   3      375.90      394.44      7.73 o 
   5   0   3      637.89      669.58      9.92 o 
   6   0   3        0.00        4.91      6.62 o 
   7   0   3        0.06       -1.69      7.38 o 
   8   0   3       43.70       36.53      8.10 o 
   9   0   3       19.80       16.35      5.27 o 
  10   0   3        8.96       16.35      7.18 o 
  11   0   3        2.25        3.69      7.70 o 
 -12   1   3       24.40       25.56      7.33 o 
 -11   1   3       20.83       17.90      4.95 o 
 -10   1   3        2.25        7.75      4.13 o 
  -9   1   3        5.02        3.77      3.59 o 
  -8   1   3      294.16      292.94      4.76 o 
  -7   1   3      185.75      188.90      3.30 o 
  -6   1   3      121.15      127.65      3.05 o 
  -5   1   3      324.83      344.14      4.02 o 
  -4   1   3     1000.53     1009.00      8.21 o 
  -3   1   3      111.41      110.63      1.82 o 
  -2   1   3     2444.99     2316.20      8.82 o 
  -1   1   3      444.15      412.91      4.55 o 
   0   1   3     1359.55     1303.92      8.68 o 
   1   1   3      157.42      149.99      4.07 o 
   2   1   3      228.57      226.65      4.61 o 
   3   1   3      424.23      423.74      6.24 o 
   4   1   3      188.61      209.11      4.67 o 
   5   1   3      294.08      326.57     10.36 o 
   6   1   3       45.81       51.00      4.49 o 
   7   1   3      656.32      658.42     14.19 o 
   8   1   3      402.92      337.42      8.06 o 
   9   1   3       43.19       48.00      5.33 o 
  10   1   3       21.27       12.81      4.88 o 
  11   1   3        8.16       18.08      5.34 o 
 -12   2   3        7.62       11.60      5.06 o 
 -11   2   3        2.16        4.87      4.63 o 
 -10   2   3        5.63        2.41      3.64 o 
  -9   2   3        0.99        1.87      3.06 o 
  -8   2   3       21.96       20.76      3.53 o 
  -7   2   3      200.38      212.61      4.30 o 
  -6   2   3      249.49      260.56      4.09 o 
  -5   2   3       14.10       15.91      1.83 o 
  -4   2   3      265.50      270.06      2.38 o 
  -3   2   3      350.31      342.26      2.43 o 
  -2   2   3     1625.50     1609.19      6.63 o 
  -1   2   3     4636.65     4455.60     24.15 o 
   0   2   3     2775.93     2697.43     11.53 o 
   1   2   3      115.50      107.38      3.06 o 
   2   2   3     1204.51     1169.69      6.32 o 
   3   2   3      724.72      779.38      5.24 o 
   4   2   3      273.36      265.32      3.96 o 
   5   2   3      434.24      423.00      5.02 o 
   6   2   3       56.74       60.50      4.65 o 
   7   2   3       82.88       77.71      5.09 o 
   8   2   3       21.57       22.46      4.92 o 
   9   2   3       37.07       33.49      5.39 o 
  10   2   3        2.81        0.17      6.05 o 
  11   2   3        3.67        8.65      5.95 o 
 -11   3   3        6.55        3.07      3.90 o 
 -10   3   3       32.37       31.53      4.85 o 
  -9   3   3       20.62       20.97      3.88 o 
  -8   3   3        1.40       -1.94      3.42 o 
  -7   3   3       11.88        9.16      2.92 o 
  -6   3   3        7.46        7.49      2.15 o 
  -5   3   3      134.17      135.45      2.57 o 
  -4   3   3      726.99      756.13      4.07 o 
  -3   3   3       99.73      103.50      3.02 o 
  -2   3   3     1516.86     1526.33     14.95 o 
  -1   3   3      600.51      551.81      4.28 o 
   0   3   3      209.40      193.06      3.69 o 
   1   3   3      526.94      492.48      3.17 o 
   2   3   3      169.28      163.79      2.62 o 
   3   3   3       73.97       82.84      2.96 o 
   4   3   3       14.09       22.03      3.08 o 
   5   3   3      136.92      146.49      4.12 o 
   6   3   3      126.72      127.35      4.44 o 
   7   3   3       78.32       93.01      4.77 o 
   8   3   3      102.01      102.82      5.18 o 
   9   3   3       30.31       27.55      6.16 o 
  10   3   3        7.85        7.93      5.45 o 
  11   3   3        6.22        4.58      9.45 o 
 -11   4   3        4.53       12.75      5.52 o 
 -10   4   3        7.04        5.62      4.14 o 
  -9   4   3        9.42        9.18      4.37 o 
  -8   4   3       10.16       14.10      3.83 o 
  -7   4   3       78.46       75.53      4.84 o 
  -6   4   3       13.08       14.17      2.47 o 
  -5   4   3      140.80      156.42      3.56 o 
  -4   4   3      308.08      309.29      3.22 o 
  -3   4   3       52.13       57.66      2.76 o 
  -2   4   3     1388.18     1382.49     10.99 o 
  -1   4   3      280.45      275.37      3.28 o 
   0   4   3      312.79      317.94      3.05 o 
   1   4   3     1045.68     1063.29      5.61 o 
   2   4   3      241.91      261.42      3.59 o 
   3   4   3        3.38        2.98      2.29 o 
   4   4   3      108.92      107.24      3.48 o 
   5   4   3       23.68       26.94      3.53 o 
   6   4   3       46.49       51.39      4.21 o 
   7   4   3      213.93      223.82      5.19 o 
   8   4   3       35.86       33.94      4.63 o 
   9   4   3       19.82       18.40      5.69 o 
  10   4   3       12.79       20.87      5.47 o 
  11   4   3       10.10       15.92      9.46 o 
 -11   5   3        9.29       11.76      7.66 o 
 -10   5   3        7.75        1.21      4.09 o 
  -9   5   3       43.26       51.96      5.43 o 
  -8   5   3       20.63       14.66      3.54 o 
  -7   5   3      179.94      189.63      5.87 o 
  -6   5   3      321.81      305.82      5.23 o 
  -5   5   3       19.38       21.97      2.53 o 
  -4   5   3       19.04       24.24      3.26 o 
  -3   5   3      110.15       95.63      3.68 o 
  -2   5   3     1126.29     1133.13     14.07 o 
  -1   5   3      129.03      132.67      2.59 o 
   0   5   3       78.51       85.83      2.10 o 
   1   5   3       26.87       27.51      2.21 o 
   2   5   3      125.53      134.40      4.02 o 
   3   5   3      108.57      111.12      3.01 o 
   4   5   3       37.21       33.28      3.13 o 
   5   5   3        7.99        2.15      2.89 o 
   6   5   3        4.37        0.45      3.83 o 
   7   5   3      146.38      148.58      4.80 o 
   8   5   3      116.00      104.62     10.03 o 
   9   5   3        1.83        2.89      4.70 o 
  10   5   3       11.48        7.21      5.34 o 
 -10   6   3        0.58       -7.14      7.68 o 
  -9   6   3        3.35       -3.65      3.65 o 
  -8   6   3        4.16        4.89      2.66 o 
  -7   6   3       30.65       30.97      3.32 o 
  -6   6   3       38.82       44.28      4.70 o 
  -5   6   3      102.41       99.28      4.49 o 
  -4   6   3      127.66      135.77      4.66 o 
  -3   6   3      130.42      140.22      5.58 o 
  -2   6   3      821.20      860.82      9.30 o 
  -1   6   3       32.84       27.65      3.36 o 
   0   6   3        0.83        2.86      1.86 o 
   1   6   3      292.60      300.16      3.16 o 
   2   6   3       71.67       68.82      3.34 o 
   3   6   3       18.94       22.11      2.93 o 
   4   6   3       31.20       26.05      3.17 o 
   5   6   3       93.85      100.63      5.34 o 
   6   6   3       14.32       16.53      3.62 o 
   7   6   3       61.00       54.92      4.23 o 
   8   6   3        4.29        6.47      4.47 o 
   9   6   3        2.75        7.57      5.09 o 
  10   6   3        3.43        4.44      5.60 o 
 -10   7   3        1.45       15.06     11.74 o 
  -9   7   3        1.09       15.65      8.29 o 
  -8   7   3        1.20        4.38      4.95 o 
  -7   7   3       18.31       18.52      5.29 o 
  -6   7   3      108.60      123.01      8.95 o 
  -5   7   3       16.69       14.52      4.90 o 
  -4   7   3        7.35        4.18      4.29 o 
  -3   7   3      176.29      177.44      6.35 o 
  -2   7   3       12.92        7.68      3.66 o 
  -1   7   3       72.71       82.75      4.13 o 
   0   7   3       42.85       44.38      2.29 o 
   1   7   3       15.02       13.43      2.40 o 
   2   7   3        1.92        0.75      3.13 o 
   3   7   3       44.57       42.28      3.92 o 
   4   7   3        9.86        6.45      3.17 o 
   5   7   3       39.62       35.07      3.41 o 
   6   7   3        0.22        2.70      3.32 o 
   7   7   3       10.90        9.22      3.78 o 
   8   7   3        8.13        6.39      5.13 o 
   9   7   3        9.39        5.24      4.76 o 
  -9   8   3        3.31       16.33      9.71 o 
  -8   8   3        7.95       19.46      6.29 o 
  -7   8   3       10.44        5.33      5.42 o 
  -6   8   3        2.94        7.14      5.67 o 
  -5   8   3       61.06       58.86      5.57 o 
  -4   8   3       40.54       45.59     10.12 o 
  -3   8   3       17.89       11.87      6.47 o 
  -2   8   3       48.80       46.69      6.17 o 
  -1   8   3        8.67        5.08      3.32 o 
   0   8   3        8.83       10.80      2.93 o 
   1   8   3        5.07        2.92      2.59 o 
   2   8   3       15.67       17.39      3.16 o 
   3   8   3        3.99        5.28      3.18 o 
   4   8   3        6.76        4.45      4.27 o 
   5   8   3       16.35       13.21      3.85 o 
   6   8   3       12.41        8.27      3.76 o 
   7   8   3        6.21        7.97      4.27 o 
   8   8   3        2.12        7.06      7.16 o 
  -8   9   3        1.44        8.76      7.63 o 
  -7   9   3        0.92       -4.96      6.82 o 
  -6   9   3        8.03       17.01      8.13 o 
  -5   9   3        5.10        4.12      7.14 o 
  -4   9   3        0.31        6.09      5.11 o 
  -3   9   3       49.32       53.24      6.42 o 
  -2   9   3       81.33       82.09      5.30 o 
  -1   9   3        1.66       -0.96      4.22 o 
   0   9   3       43.05       39.38      3.36 o 
   1   9   3        2.75        3.01      3.55 o 
   2   9   3       36.23       36.05      3.11 o 
   3   9   3       12.12       14.07      3.12 o 
   4   9   3        7.30        3.63      3.11 o 
   5   9   3        8.16       10.53      5.98 o 
   6   9   3        3.91        8.15      5.33 o 
   7   9   3        0.90        8.64      9.26 o 
  -7  10   3        0.82       -2.95      9.37 o 
  -6  10   3        0.07        3.67     13.26 o 
  -5  10   3        7.76        3.44     11.57 o 
  -4  10   3        5.78       18.42      8.30 o 
  -3  10   3        2.81        7.06      6.46 o 
  -2  10   3        2.64        0.12      3.74 o 
  -1  10   3       10.88       10.07      4.61 o 
   0  10   3        0.32       -0.55      3.08 o 
   1  10   3       22.15       20.60      3.72 o 
   2  10   3        7.01        5.39      3.93 o 
   3  10   3        4.84        0.79      2.98 o 
   4  10   3       13.38       12.45      6.02 o 
   5  10   3        0.38        5.19      5.90 o 
   6  10   3        0.23        3.56      7.02 o 
  -5  11   3        1.11        8.49      8.40 o 
  -4  11   3        2.97       17.66      7.68 o 
  -3  11   3        4.89       11.44     10.00 o 
  -2  11   3       19.34       13.70      5.55 o 
  -1  11   3        1.24       -0.60      5.88 o 
   0  11   3       16.25       16.35      5.46 o 
   1  11   3        4.34        4.96      4.44 o 
   2  11   3       12.25       12.51      8.84 o 
   3  11   3       12.95       24.56      7.18 o 
   4  11   3       10.93       14.51      7.02 o 
  -2  12   3        1.93        7.66     10.87 o 
 -12   0   4        2.93       13.29      7.93 o 
 -11   0   4       25.91       24.78      6.50 o 
 -10   0   4        4.86       -4.64      5.45 o 
  -9   0   4        8.74        8.79      4.86 o 
  -8   0   4      310.51      292.46      8.03 o 
  -7   0   4        8.00        9.21      3.64 o 
  -6   0   4       61.38       66.50      3.50 o 
  -5   0   4       17.19       13.54      2.63 o 
  -4   0   4       48.15       52.40      2.48 o 
  -3   0   4      148.21      154.46      3.06 o 
  -2   0   4      770.54      744.40      4.34 o 
  -1   0   4     1639.37     1529.91     15.18 o 
   0   0   4       65.74       64.54      5.67 o 
   1   0   4      309.08      289.48      7.28 o 
   2   0   4     1424.46     1404.11     13.44 o 
   3   0   4      156.55      161.11      9.54 o 
   4   0   4      345.60      368.72     12.33 o 
   5   0   4      259.00      244.61      8.39 o 
   6   0   4      500.94      521.55     19.19 o 
   7   0   4        6.09        3.23      7.85 o 
   8   0   4       67.93       65.04      8.83 o 
   9   0   4       18.59       17.64      9.55 o 
  10   0   4        3.89       18.03      8.14 o 
  11   0   4        1.54        3.00      7.89 o 
 -12   1   4       17.26       21.86      5.32 o 
 -11   1   4        1.70        9.32      4.36 o 
 -10   1   4        8.08        5.88      3.86 o 
  -9   1   4      220.71      214.32      5.09 o 
  -8   1   4      251.75      248.62      4.10 o 
  -7   1   4      215.85      212.85      3.45 o 
  -6   1   4       16.75       14.52      2.23 o 
  -5   1   4       72.37       72.88      1.95 o 
  -4   1   4      636.76      600.94      3.07 o 
  -3   1   4      654.94      647.52      3.27 o 
  -2   1   4      174.27      177.85      2.05 o 
  -1   1   4      505.48      466.53      4.09 o 
   0   1   4       20.93       20.64      3.58 o 
   1   1   4      499.96      451.29      5.18 o 
   2   1   4     1048.79      990.08      7.61 o 
   3   1   4      183.88      184.34      4.64 o 
   4   1   4      144.97      132.03      4.78 o 
   5   1   4       60.42       56.33      4.98 o 
   6   1   4       84.30       91.28      5.14 o 
   7   1   4      161.19      161.22      4.99 o 
   8   1   4       14.36       12.11      4.13 o 
   9   1   4       19.54       26.40      8.70 o 
  10   1   4        7.62       19.76      6.09 o 
  11   1   4       13.09       12.54      5.11 o 
 -12   2   4       30.11       34.27      5.14 o 
 -11   2   4       26.46       40.86      5.06 o 
 -10   2   4       24.72       22.85      4.03 o 
  -9   2   4        4.33        5.42      3.05 o 
  -8   2   4      115.29      112.37      3.82 o 
  -7   2   4      142.58      137.19      6.10 o 
  -6   2   4      184.64      182.56      3.79 o 
  -5   2   4      461.24      453.46      3.54 o 
  -4   2   4      279.81      291.32      2.70 o 
  -3   2   4      464.23      497.67      3.31 o 
  -2   2   4     2526.08     2555.35     12.82 o 
  -1   2   4      316.86      327.04      5.63 o 
   0   2   4     2894.68     2846.39     14.83 o 
   1   2   4      141.66      147.12      2.58 o 
   2   2   4     1120.98     1170.37      6.67 o 
   3   2   4      829.22      801.18      5.88 o 
   4   2   4      114.17      107.98      3.72 o 
   5   2   4      168.49      174.50      4.51 o 
   6   2   4      229.91      234.98      5.43 o 
   7   2   4      111.70      111.31      6.78 o 
   8   2   4       74.69       71.33      5.22 o 
   9   2   4        3.47        1.92      6.00 o 
  10   2   4        2.81       12.81      6.15 o 
  11   2   4        8.60       19.34      8.38 o 
 -11   3   4        6.20       14.80      4.88 o 
 -10   3   4        3.00        0.40      3.54 o 
  -9   3   4       79.47       76.06      4.75 o 
  -8   3   4      168.14      168.63      5.72 o 
  -7   3   4      682.38      664.81      6.01 o 
  -6   3   4       23.99       23.45      2.34 o 
  -5   3   4       44.83       49.19      2.20 o 
  -4   3   4      103.53      100.41      2.38 o 
  -3   3   4      652.24      692.89      3.38 o 
  -2   3   4      989.16      958.83     30.00 o 
  -1   3   4      299.24      294.66      4.42 o 
   0   3   4      174.23      187.09      4.65 o 
   1   3   4      260.26      269.63      2.59 o 
   2   3   4      297.63      319.88      3.79 o 
   3   3   4      326.46      354.26      4.19 o 
   4   3   4      225.96      223.59      7.77 o 
   5   3   4       77.26       85.85      4.25 o 
   6   3   4       44.70       49.89      4.31 o 
   7   3   4      204.97      198.99      5.21 o 
   8   3   4       66.10       55.06      5.46 o 
   9   3   4       16.69       20.26      5.69 o 
  10   3   4       13.63       18.51      5.37 o 
  11   3   4        5.01       16.23      7.62 o 
 -11   4   4        1.59        2.46      3.91 o 
 -10   4   4       10.30       18.96      4.38 o 
  -9   4   4        9.90       12.69      3.82 o 
  -8   4   4        4.40        5.74      3.24 o 
  -7   4   4       73.90       84.08      6.93 o 
  -6   4   4       56.12       52.72      2.61 o 
  -5   4   4      112.86      111.83      3.03 o 
  -4   4   4       40.07       36.58      1.89 o 
  -3   4   4      673.11      666.97      8.57 o 
  -2   4   4     1671.04     1787.51     13.60 o 
  -1   4   4      440.55      443.82      2.82 o 
   0   4   4     1285.25     1336.27      7.09 o 
   1   4   4      376.10      377.46      5.26 o 
   2   4   4      432.11      453.68      6.10 o 
   3   4   4      372.35      395.21      4.09 o 
   4   4   4       56.86       60.16      3.94 o 
   5   4   4      208.14      208.91      4.60 o 
   6   4   4        1.29       -2.22      4.39 o 
   7   4   4       80.43       72.50      4.70 o 
   8   4   4       45.10       42.71      5.21 o 
   9   4   4       12.24        6.55      5.69 o 
  10   4   4       15.29        1.84      8.28 o 
 -11   5   4        2.87        7.88      8.41 o 
 -10   5   4        2.50        6.42      4.07 o 
  -9   5   4        0.16        3.40      4.64 o 
  -8   5   4        4.79        0.44      2.79 o 
  -7   5   4       21.30       16.41      2.97 o 
  -6   5   4       17.46       15.15      2.93 o 
  -5   5   4       10.28       10.32      3.55 o 
  -4   5   4      127.21      119.05      4.08 o 
  -3   5   4       88.94       88.96      4.73 o 
  -2   5   4      644.33      649.34      7.54 o 
  -1   5   4       32.20       38.66      1.86 o 
   0   5   4       88.31       97.88      3.64 o 
   1   5   4       38.42       42.50      2.79 o 
   2   5   4      211.63      210.89      5.10 o 
   3   5   4      194.61      199.49      3.62 o 
   4   5   4       88.94       95.94      3.09 o 
   5   5   4       22.00       20.22      3.75 o 
   6   5   4       41.18       45.30      4.42 o 
   7   5   4      208.35      210.59     10.99 o 
   8   5   4       29.48       29.75      4.85 o 
   9   5   4        4.27       -0.64      5.33 o 
  10   5   4       13.37       22.73      6.09 o 
 -10   6   4        6.99        8.78      7.64 o 
  -9   6   4       36.99       40.53      8.07 o 
  -8   6   4        6.52       13.81      3.65 o 
  -7   6   4        3.11       -2.14      4.70 o 
  -6   6   4        7.13        5.17      4.31 o 
  -5   6   4       29.66       30.65      4.12 o 
  -4   6   4       90.48       86.54      6.48 o 
  -3   6   4      114.39      120.34      5.46 o 
  -2   6   4      142.47      152.68     11.34 o 
  -1   6   4       15.73       15.46      2.42 o 
   0   6   4       50.85       45.62      2.22 o 
   1   6   4        0.95        1.22      3.10 o 
   2   6   4       31.08       27.35      3.15 o 
   3   6   4        2.76       -1.49      2.46 o 
   4   6   4        0.52        1.39      3.21 o 
   5   6   4       31.02       33.40      3.96 o 
   6   6   4        7.15        1.17      4.05 o 
   7   6   4       26.45       26.72      5.03 o 
   8   6   4       71.97       73.86      5.20 o 
   9   6   4        2.09        3.03      5.63 o 
  10   6   4        3.94        3.69      5.85 o 
 -10   7   4        0.84       -5.79      8.13 o 
  -9   7   4       15.56       38.76     12.92 o 
  -8   7   4       33.48       43.85      6.04 o 
  -7   7   4       17.60       30.84      6.25 o 
  -6   7   4       22.75       28.11      5.08 o 
  -5   7   4        5.11        3.66      4.85 o 
  -4   7   4       15.03       11.44      5.75 o 
  -3   7   4      169.69      165.73      8.37 o 
  -2   7   4       86.67       94.17      5.41 o 
  -1   7   4       23.25       20.39      2.49 o 
   0   7   4       17.34       14.20      2.21 o 
   1   7   4       24.88       20.35      2.86 o 
   2   7   4        6.61        7.52      3.49 o 
   3   7   4       16.06       18.21      3.69 o 
   4   7   4       17.14       16.07      3.82 o 
   5   7   4       36.80       34.69      3.41 o 
   6   7   4       11.91       12.25      4.20 o 
   7   7   4       39.97       43.89      4.38 o 
   8   7   4        5.11       10.08      5.82 o 
   9   7   4        0.70       -4.78      4.78 o 
  -9   8   4        5.11       -1.42      5.83 o 
  -8   8   4        3.84        0.24      5.96 o 
  -7   8   4        2.77        8.63      6.41 o 
  -6   8   4        5.96       -7.85      9.88 o 
  -5   8   4        1.58        7.52      6.65 o 
  -4   8   4        6.10        3.95      6.99 o 
  -3   8   4       51.36       47.80      6.11 o 
  -2   8   4        6.23        2.80      4.02 o 
  -1   8   4        3.53        1.69      3.64 o 
   0   8   4        1.14        3.71      2.31 o 
   1   8   4        0.31       -0.84      2.60 o 
   2   8   4       23.46       17.88      3.39 o 
   3   8   4       34.96       26.14      4.37 o 
   4   8   4       16.00       22.36      4.34 o 
   5   8   4        4.60        3.11      3.99 o 
   6   8   4        9.55        4.78      3.94 o 
   7   8   4        1.54        2.37      4.38 o 
   8   8   4       16.47       22.22      7.27 o 
  -8   9   4        4.82       -5.93     12.21 o 
  -7   9   4        5.05        7.94     11.92 o 
  -6   9   4        5.09        6.79      8.05 o 
  -5   9   4        8.96       19.32      9.19 o 
  -4   9   4       16.22       17.78      6.98 o 
  -3   9   4       44.23       57.96      9.19 o 
  -2   9   4       12.79        9.91      3.84 o 
  -1   9   4        2.60        0.77      4.15 o 
   0   9   4        0.75       -3.36      3.36 o 
   1   9   4       23.64       21.92      3.25 o 
   2   9   4        6.07        9.26      3.34 o 
   3   9   4       48.74       45.96      5.26 o 
   4   9   4       24.05       26.12      4.82 o 
   5   9   4       10.39        6.56      4.18 o 
   6   9   4        3.55        4.08      5.78 o 
   7   9   4        5.28       18.53     10.90 o 
  -7  10   4        0.19       -0.95      9.47 o 
  -6  10   4        0.97       10.80      8.85 o 
  -5  10   4        1.93       -0.09      8.83 o 
  -4  10   4        7.17        1.10      7.15 o 
  -3  10   4        2.39        3.81      4.97 o 
  -2  10   4        0.39       -1.62      5.01 o 
  -1  10   4        0.35       -1.97      6.09 o 
   0  10   4        9.78        9.46      3.02 o 
   1  10   4       10.39       11.49      3.30 o 
   2  10   4        4.07       -1.32      4.20 o 
   3  10   4        2.72        1.87      3.80 o 
   4  10   4        7.70        7.11      5.39 o 
   5  10   4        3.83        0.65      5.88 o 
   6  10   4        2.81       -4.00      5.58 o 
  -5  11   4        1.33       13.49      8.74 o 
  -4  11   4        3.35        5.81     12.91 o 
  -3  11   4        0.69        8.58      5.40 o 
  -2  11   4        3.52        5.27      6.44 o 
  -1  11   4        4.70       -0.52      6.23 o 
   0  11   4        3.43        4.64      4.95 o 
   1  11   4        0.12        5.47      5.05 o 
   2  11   4        5.28        4.11      6.60 o 
   3  11   4       10.18        6.77      4.80 o 
   4  11   4        0.03       12.76      5.65 o 
  -1  12   4        1.47        8.41     10.81 o 
 -12   0   5        2.98       11.80      7.01 o 
 -11   0   5       40.52       53.43      6.55 o 
 -10   0   5       58.59       62.05      5.91 o 
  -9   0   5       59.53       56.10      5.50 o 
  -8   0   5       78.43       86.07      7.04 o 
  -7   0   5        4.24        3.65      3.54 o 
  -6   0   5       94.72       92.44      3.59 o 
  -5   0   5       51.78       46.75      3.00 o 
  -4   0   5       31.48       37.59      3.15 o 
  -3   0   5      723.65      752.41      4.69 o 
  -2   0   5       58.00       57.44      2.17 o 
  -1   0   5       40.05       42.55      2.04 o 
   0   0   5     2250.83     2131.56     17.51 o 
   1   0   5     1151.46     1153.68     12.21 o 
   2   0   5      742.43      754.92      9.66 o 
   3   0   5      155.69      152.51      7.20 o 
   4   0   5      797.05      788.08     11.39 o 
   5   0   5       18.74       22.85      7.48 o 
   6   0   5        1.67        5.78      8.01 o 
   7   0   5       45.13       40.11      9.08 o 
   8   0   5       14.14       13.65      8.84 o 
   9   0   5        0.18        0.16      5.39 o 
  10   0   5        5.88        1.14      5.97 o 
  11   0   5        0.45        3.88     14.32 o 
 -12   1   5       17.85       11.39      4.95 o 
 -11   1   5        4.44       14.12      4.44 o 
 -10   1   5       18.86       14.78      3.86 o 
  -9   1   5      122.83      133.02      3.99 o 
  -8   1   5       68.92       74.27      3.33 o 
  -7   1   5      164.04      158.60      3.33 o 
  -6   1   5        6.79       10.13      2.27 o 
  -5   1   5      228.57      258.38      2.73 o 
  -4   1   5      149.89      152.52      2.57 o 
  -3   1   5      450.55      476.12      3.14 o 
  -2   1   5      375.40      381.47      3.41 o 
  -1   1   5      661.64      639.65      7.27 o 
   0   1   5      604.33      556.78     12.42 o 
   1   1   5      298.43      299.21      5.21 o 
   2   1   5     1164.00     1190.27      8.56 o 
   3   1   5      292.90      285.27      5.95 o 
   4   1   5      348.55      348.27      6.25 o 
   5   1   5       82.07       92.31      5.86 o 
   6   1   5      258.48      259.37      7.18 o 
   7   1   5       66.55       66.57      6.35 o 
   8   1   5       18.55       16.67      4.05 o 
   9   1   5        1.54        5.09      5.80 o 
  10   1   5        2.98        1.17      5.90 o 
  11   1   5        0.40        1.22      5.18 o 
 -12   2   5        5.08        2.76      5.26 o 
 -11   2   5        0.53        7.65      6.56 o 
 -10   2   5       12.23       14.57      4.01 o 
  -9   2   5        2.21        4.40      3.33 o 
  -8   2   5       30.85       31.50      3.16 o 
  -7   2   5      104.33      100.48      2.84 o 
  -6   2   5        2.60        0.00      2.02 o 
  -5   2   5       15.70       17.82      2.20 o 
  -4   2   5      295.55      309.88      3.60 o 
  -3   2   5      273.03      282.29      5.24 o 
  -2   2   5      694.77      676.93      5.09 o 
  -1   2   5      636.45      629.72      6.17 o 
   0   2   5      265.24      271.37      4.68 o 
   1   2   5      879.61      900.01      5.44 o 
   2   2   5      199.43      192.88      3.58 o 
   3   2   5      288.27      301.90      4.14 o 
   4   2   5      678.07      662.00      6.11 o 
   5   2   5       18.07       17.54      4.13 o 
   6   2   5      235.64      217.55      5.55 o 
   7   2   5       89.51       83.08      5.27 o 
   8   2   5       59.74       56.14      5.53 o 
   9   2   5       16.22       27.70      5.65 o 
  10   2   5       11.90        8.97      5.86 o 
  11   2   5       54.32       85.35     10.79 o 
 -11   3   5        0.40        1.36      4.40 o 
 -10   3   5       16.86       11.51      5.75 o 
  -9   3   5       15.62       11.69      3.30 o 
  -8   3   5      151.82      150.81      4.45 o 
  -7   3   5       97.37       95.65      3.40 o 
  -6   3   5       29.54       31.15      2.37 o 
  -5   3   5      236.07      232.86      3.32 o 
  -4   3   5      154.87      153.90      2.56 o 
  -3   3   5      523.73      597.91      4.40 o 
  -2   3   5      587.25      556.11      4.90 o 
  -1   3   5      874.92      921.51      5.25 o 
   0   3   5       77.63       86.00      2.58 o 
   1   3   5     1032.82     1118.66      7.15 o 
   2   3   5      636.70      626.87      4.84 o 
   3   3   5        0.25        2.60      2.92 o 
   4   3   5       73.08       81.27      4.17 o 
   5   3   5       16.79       16.57      4.49 o 
   6   3   5      291.12      304.00      5.86 o 
   7   3   5      124.78      122.43      6.16 o 
   8   3   5       41.06       38.03      5.21 o 
   9   3   5       31.25       27.31      5.72 o 
  10   3   5       16.77       22.94      6.17 o 
 -11   4   5        7.62        9.76      3.75 o 
 -10   4   5        6.32        6.89      5.93 o 
  -9   4   5        9.54        5.72      3.80 o 
  -8   4   5       73.92       63.55      6.55 o 
  -7   4   5      114.99      117.49      4.12 o 
  -6   4   5      290.45      279.04      4.18 o 
  -5   4   5       40.76       43.20      2.63 o 
  -4   4   5       10.83       11.27      3.60 o 
  -3   4   5      596.24      651.04      4.30 o 
  -2   4   5      254.95      271.22      5.06 o 
  -1   4   5      228.87      208.10      2.84 o 
   0   4   5      223.67      219.58      3.28 o 
   1   4   5       50.03       49.89      2.30 o 
   2   4   5       40.85       42.21      2.41 o 
   3   4   5       60.29       65.21      3.41 o 
   4   4   5      397.36      409.92      5.23 o 
   5   4   5       51.33       49.92      4.30 o 
   6   4   5       22.69       28.89      4.42 o 
   7   4   5       38.76       30.64      5.19 o 
   8   4   5       40.41       36.79      5.19 o 
   9   4   5        6.01       14.81      6.39 o 
  10   4   5        8.75       10.85      5.93 o 
 -11   5   5        2.10       -4.18      5.30 o 
 -10   5   5        2.58        8.99      4.25 o 
  -9   5   5       14.62       16.34      4.24 o 
  -8   5   5       61.95       48.78      4.44 o 
  -7   5   5       56.30       49.27      3.67 o 
  -6   5   5        7.40        5.19      2.76 o 
  -5   5   5       54.76       53.22      3.87 o 
  -4   5   5        4.81        4.50      4.45 o 
  -3   5   5       76.27       78.60      4.68 o 
  -2   5   5       48.89       49.40      6.34 o 
  -1   5   5      989.56     1034.17      6.39 o 
   0   5   5      111.51      120.89      3.39 o 
   1   5   5      109.17      105.25      4.33 o 
   2   5   5       60.45       69.18      2.54 o 
   3   5   5       60.78       69.36      2.62 o 
   4   5   5        0.80       -3.53      3.61 o 
   5   5   5       25.88       18.37      4.10 o 
   6   5   5       26.51       23.98      4.42 o 
   7   5   5        9.29        9.25      4.49 o 
   8   5   5       12.73       17.37      5.60 o 
   9   5   5       18.79       25.59      5.57 o 
  10   5   5       19.40       27.88      7.52 o 
 -10   6   5        5.96        8.54      9.93 o 
  -9   6   5        5.62       15.95      6.95 o 
  -8   6   5       29.37       26.86      3.51 o 
  -7   6   5        2.89        4.48      4.77 o 
  -6   6   5      137.52      150.77      5.29 o 
  -5   6   5       36.32       46.50      6.15 o 
  -4   6   5       50.04       46.41      7.85 o 
  -3   6   5      289.70      341.56      6.89 o 
  -2   6   5       91.44       94.36      5.07 o 
  -1   6   5      125.76      129.25      2.14 o 
   0   6   5       82.90       88.71      2.98 o 
   1   6   5        7.43       12.73      3.00 o 
   2   6   5       19.42       18.60      3.39 o 
   3   6   5        9.60       11.49      2.62 o 
   4   6   5       15.97       14.82      2.88 o 
   5   6   5      145.25      139.97      4.71 o 
   6   6   5       34.35       27.55      4.49 o 
   7   6   5        7.37        4.85      4.66 o 
   8   6   5       13.92       17.81      5.29 o 
   9   6   5        4.50       11.62      6.92 o 
 -10   7   5        3.29        7.30      8.14 o 
  -9   7   5        7.79       14.75      5.62 o 
  -8   7   5        2.60       10.00      5.68 o 
  -7   7   5       16.44       31.03      5.40 o 
  -6   7   5       18.64       10.99      7.07 o 
  -5   7   5        4.18       10.70      6.25 o 
  -4   7   5       97.20      101.18      6.72 o 
  -3   7   5       64.04       52.26      5.81 o 
  -2   7   5       37.26       43.49      3.64 o 
  -1   7   5       63.95       63.14      3.36 o 
   0   7   5       19.81       22.76      2.53 o 
   1   7   5      129.63      130.58      4.60 o 
   2   7   5       44.99       44.44      4.13 o 
   3   7   5        4.54        5.59      3.73 o 
   4   7   5       27.93       30.49      3.68 o 
   5   7   5       20.57       18.51      4.10 o 
   6   7   5       28.55       30.14      4.60 o 
   7   7   5       62.65       57.29      5.43 o 
   8   7   5        4.10       11.51      5.05 o 
   9   7   5        3.20        5.81      5.20 o 
  -9   8   5        0.16       -5.89      5.89 o 
  -8   8   5        5.87        7.95      8.52 o 
  -7   8   5        4.09       -4.78     10.00 o 
  -6   8   5        0.60       -3.28      8.35 o 
  -5   8   5       49.55       45.26      7.42 o 
  -4   8   5       47.93       58.42      7.02 o 
  -3   8   5       23.71       21.84      6.04 o 
  -2   8   5        8.44        3.72      3.37 o 
  -1   8   5       11.31       10.26      4.32 o 
   0   8   5       25.03       26.73      2.82 o 
   1   8   5       12.21       13.24      2.90 o 
   2   8   5        0.21       -1.62      3.08 o 
   3   8   5       27.63       23.50      5.10 o 
   4   8   5        4.01        1.40      4.39 o 
   5   8   5       14.69       17.82      3.64 o 
   6   8   5        4.01        8.25      4.34 o 
   7   8   5        2.74        1.23      6.13 o 
   8   8   5        6.07       13.92      4.90 o 
  -8   9   5        1.02        8.40      9.74 o 
  -7   9   5        2.54       22.06      9.08 o 
  -6   9   5        1.53        3.70      8.13 o 
  -5   9   5        3.47        3.17      7.27 o 
  -4   9   5       27.06       23.49      7.05 o 
  -3   9   5       22.57       19.40      7.82 o 
  -2   9   5        4.52        4.13      4.15 o 
  -1   9   5        6.94        6.50      4.15 o 
   0   9   5       53.03       46.80      4.13 o 
   1   9   5       19.95       20.00      3.37 o 
   2   9   5       51.07       49.36      3.46 o 
   3   9   5        0.14        1.34      3.48 o 
   4   9   5        8.65        5.99      4.49 o 
   5   9   5        2.08       -2.78      4.50 o 
   6   9   5        0.53        4.57      5.20 o 
   7   9   5       12.08       19.15      7.84 o 
  -6  10   5        5.64        2.10     10.03 o 
  -5  10   5        0.76       -2.84      7.95 o 
  -4  10   5        2.21       -1.85      7.34 o 
  -3  10   5        5.51        2.25      4.25 o 
  -2  10   5        0.69        1.21      4.64 o 
  -1  10   5       17.43       20.34      5.43 o 
   0  10   5        0.05        3.11      4.03 o 
   1  10   5       13.94       16.97      3.49 o 
   2  10   5        2.39        2.19      3.75 o 
   3  10   5       12.68       14.76      3.84 o 
   4  10   5        5.77        5.49      5.08 o 
   5  10   5        1.12        8.63      6.26 o 
  -4  11   5        2.19       13.45      8.16 o 
  -3  11   5       17.80        8.34      6.72 o 
  -2  11   5        0.25        4.70      9.91 o 
  -1  11   5        6.65        1.33      5.42 o 
   0  11   5        2.93        3.87      5.01 o 
   1  11   5        4.80        7.13      4.49 o 
   2  11   5        1.94       -3.02     12.33 o 
   3  11   5       11.87        5.95      7.70 o 
   4  11   5        4.57        6.20      6.77 o 
 -12   0   6        4.80        5.21      7.88 o 
 -11   0   6        3.62        7.31      6.69 o 
 -10   0   6       50.28       47.66      5.75 o 
  -9   0   6       24.51       24.85      4.96 o 
  -8   0   6      171.57      159.32      5.20 o 
  -7   0   6       45.18       42.65      3.84 o 
  -6   0   6      162.70      180.58      3.93 o 
  -5   0   6       59.19       62.45      3.78 o 
  -4   0   6        2.57        0.08      2.46 o 
  -3   0   6      113.91      112.86      2.58 o 
  -2   0   6      201.14      197.82      3.34 o 
  -1   0   6     1538.18     1477.68     23.78 o 
   0   0   6     1951.48     1961.11     16.36 o 
   1   0   6     2216.89     2243.16     18.25 o 
   2   0   6     3026.85     3018.80     24.01 o 
   3   0   6      646.10      685.26     10.81 o 
   4   0   6        0.74       -4.59      7.91 o 
   5   0   6       31.06       30.81      8.71 o 
   6   0   6       19.46       21.29      8.80 o 
   7   0   6      292.57      306.09     11.20 o 
   8   0   6      157.51      176.57     10.86 o 
   9   0   6       15.82       26.26     10.11 o 
  10   0   6       17.29       15.85      6.64 o 
  11   0   6       72.98       96.43      9.99 o 
 -12   1   6        5.94        8.49      4.82 o 
 -11   1   6        8.94       15.36      4.28 o 
 -10   1   6        4.33        3.29      3.71 o 
  -9   1   6       61.55       61.28      3.61 o 
  -8   1   6      526.32      543.28      6.90 o 
  -7   1   6       23.89       24.36      2.83 o 
  -6   1   6       70.56       79.19      2.64 o 
  -5   1   6      371.79      396.26      4.05 o 
  -4   1   6       89.87       91.82      2.02 o 
  -3   1   6      461.04      515.04      4.21 o 
  -2   1   6      895.50      874.89      6.34 o 
  -1   1   6      132.99      130.45      4.57 o 
   0   1   6      155.54      146.99      4.32 o 
   1   1   6     1379.99     1430.11      9.55 o 
   2   1   6       60.14       77.91      4.75 o 
   3   1   6      198.44      188.12      5.50 o 
   4   1   6      456.92      473.27      8.04 o 
   5   1   6      154.84      156.05      6.70 o 
   6   1   6     1074.28     1098.21     25.97 o 
   7   1   6       44.77       41.27      6.52 o 
   8   1   6       18.17       16.86      4.59 o 
   9   1   6       23.60       26.88      6.27 o 
  10   1   6       26.86       45.60      6.56 o 
  11   1   6        6.76        3.16     10.37 o 
 -12   2   6       15.59       31.88      5.54 o 
 -11   2   6        1.74        7.83      4.41 o 
 -10   2   6        4.19        0.61      3.64 o 
  -9   2   6      100.59       92.29      3.91 o 
  -8   2   6       20.41       21.95      3.13 o 
  -7   2   6       80.94       84.87      2.97 o 
  -6   2   6      121.81      119.58      2.61 o 
  -5   2   6      129.17      125.39      3.06 o 
  -4   2   6        3.27        3.11      1.63 o 
  -3   2   6      583.47      635.66      3.76 o 
  -2   2   6      239.07      210.23      3.98 o 
  -1   2   6     1160.54     1126.26      8.81 o 
   0   2   6      300.90      296.03      4.81 o 
   1   2   6      149.63      142.79      4.22 o 
   2   2   6      268.25      288.06      3.78 o 
   3   2   6      589.11      601.71      5.69 o 
   4   2   6       57.82       53.98      3.94 o 
   5   2   6       44.02       43.42      4.80 o 
   6   2   6       70.64       73.64      5.15 o 
   7   2   6       93.48       86.92      5.45 o 
   8   2   6       58.86       66.20      5.76 o 
   9   2   6       21.70       20.76      9.11 o 
  10   2   6        4.05       10.69      6.71 o 
 -11   3   6        3.87        6.54      4.44 o 
 -10   3   6        6.70        7.45      4.17 o 
  -9   3   6       33.05       25.67      3.54 o 
  -8   3   6       58.04       50.37      2.89 o 
  -7   3   6        3.33        5.09      2.96 o 
  -6   3   6       21.58       27.85      2.92 o 
  -5   3   6       84.63       80.90      2.99 o 
  -4   3   6      355.29      339.19      3.25 o 
  -3   3   6        7.60       12.96      2.28 o 
  -2   3   6      651.86      698.83      5.87 o 
  -1   3   6      230.17      232.49      3.05 o 
   0   3   6       24.92       18.10      4.14 o 
   1   3   6        6.66        5.79      2.39 o 
   2   3   6       10.89        7.03      3.00 o 
   3   3   6      636.52      648.44      5.85 o 
   4   3   6      180.60      182.95      4.57 o 
   5   3   6      114.53      108.24      6.19 o 
   6   3   6      182.00      182.91      5.98 o 
   7   3   6       27.91       28.09      4.98 o 
   8   3   6       27.23       32.03      5.43 o 
   9   3   6       55.46       38.25      6.62 o 
  10   3   6        5.86        1.62     10.21 o 
 -11   4   6       20.51       19.24      6.20 o 
 -10   4   6        7.20        4.99      3.82 o 
  -9   4   6       30.30       27.61      4.58 o 
  -8   4   6       13.28       10.31      4.05 o 
  -7   4   6        9.91       10.81      3.44 o 
  -6   4   6       28.28       32.24      3.37 o 
  -5   4   6       21.89       22.05      2.31 o 
  -4   4   6        6.84        5.94      1.94 o 
  -3   4   6      493.91      519.67      3.60 o 
  -2   4   6      510.37      532.71      5.62 o 
  -1   4   6       71.90       66.32      2.49 o 
   0   4   6      107.57      105.93      2.64 o 
   1   4   6       89.86       84.71      2.18 o 
   2   4   6       18.26       21.17      3.21 o 
   3   4   6       53.47       59.87      3.53 o 
   4   4   6      132.16      138.24      5.27 o 
   5   4   6      253.66      247.86      5.36 o 
   6   4   6      153.85      151.72      5.64 o 
   7   4   6       53.41       55.92      5.14 o 
   8   4   6        8.35       14.37      5.23 o 
   9   4   6       11.46       16.84      5.97 o 
  10   4   6        9.08        0.98      9.89 o 
 -11   5   6        2.70       13.84      5.33 o 
 -10   5   6        1.42        6.89      5.45 o 
  -9   5   6       37.99       35.33      4.99 o 
  -8   5   6        5.36        2.93      3.43 o 
  -7   5   6       37.37       28.63      3.44 o 
  -6   5   6       42.60       35.96      2.59 o 
  -5   5   6       54.59       60.19      4.62 o 
  -4   5   6      109.06      105.65      6.74 o 
  -3   5   6      156.26      180.43      5.50 o 
  -2   5   6       79.98       82.50      5.58 o 
  -1   5   6      149.57      171.33      2.39 o 
   0   5   6       23.76       22.56      2.65 o 
   1   5   6      293.02      294.38      4.45 o 
   2   5   6      360.13      375.12      3.89 o 
   3   5   6       70.16       67.04      3.63 o 
   4   5   6       26.14       24.21      3.80 o 
   5   5   6       42.00       41.85      4.29 o 
   6   5   6      205.70      209.96      5.47 o 
   7   5   6       47.28       38.24      5.61 o 
   8   5   6       27.36       19.08      5.30 o 
   9   5   6        0.85        8.91      5.95 o 
 -10   6   6        2.82       -2.47      7.70 o 
  -9   6   6        1.25       -4.89      5.00 o 
  -8   6   6        6.27       11.31      6.41 o 
  -7   6   6       11.31       13.82      7.23 o 
  -6   6   6       25.50       22.40      5.32 o 
  -5   6   6       11.93       14.95      5.74 o 
  -4   6   6      187.85      176.64      9.59 o 
  -3   6   6       86.25      100.18      9.42 o 
  -2   6   6       88.32       88.87      6.39 o 
  -1   6   6       51.04       49.56      2.21 o 
   0   6   6        3.59        4.24      2.97 o 
   1   6   6       28.22       32.07      3.20 o 
   2   6   6        4.59        2.47      3.97 o 
   3   6   6       13.60       13.25      2.48 o 
   4   6   6       49.70       48.78      4.45 o 
   5   6   6       32.02       26.70      4.66 o 
   6   6   6       14.65       16.63      4.77 o 
   7   6   6       22.41       26.49      4.98 o 
   8   6   6        3.68        2.69      5.31 o 
   9   6   6       19.53       26.44      5.98 o 
  -9   7   6       11.91       11.83      5.63 o 
  -8   7   6        3.35       16.35      8.30 o 
  -7   7   6        4.95       18.99      7.69 o 
  -6   7   6       27.58       28.59      7.27 o 
  -5   7   6        7.40        3.82      6.25 o 
  -4   7   6       93.63      115.69      6.86 o 
  -3   7   6       30.78       23.79      5.58 o 
  -2   7   6       18.32       16.53      3.49 o 
  -1   7   6       95.92       97.14      2.59 o 
   0   7   6      240.90      245.42      3.88 o 
   1   7   6       53.16       46.06      3.89 o 
   2   7   6       86.83       91.78      4.56 o 
   3   7   6       20.21       20.57      3.37 o 
   4   7   6        5.75        5.91      2.93 o 
   5   7   6        8.27       11.59      4.78 o 
   6   7   6       16.47       13.12      4.49 o 
   7   7   6        0.42       11.56      6.40 o 
   8   7   6        2.91       19.22      6.02 o 
  -9   8   6        7.24       25.31     10.32 o 
  -8   8   6        7.35       10.41      9.21 o 
  -7   8   6        1.61       16.19     18.02 o 
  -6   8   6        2.47       11.44      7.72 o 
  -5   8   6       13.92       16.60     15.06 o 
  -4   8   6        0.46        0.21      6.36 o 
  -3   8   6        5.15        4.39      3.87 o 
  -2   8   6       29.95       34.09      3.89 o 
  -1   8   6       78.15       74.33      4.68 o 
   0   8   6       16.58       13.24      2.69 o 
   1   8   6       27.75       29.66      2.97 o 
   2   8   6       14.59        9.85      4.33 o 
   3   8   6        6.62        5.22      4.05 o 
   4   8   6       18.41       19.00      3.83 o 
   5   8   6        1.30        1.11      5.00 o 
   6   8   6        6.36       10.51      4.16 o 
   7   8   6       20.65       24.25      6.97 o 
  -8   9   6        5.59      -10.81     14.19 o 
  -7   9   6        0.91       -2.40     12.27 o 
  -6   9   6        2.23       13.44      8.18 o 
  -5   9   6        5.62       13.94      7.74 o 
  -4   9   6       39.14       38.68      7.48 o 
  -3   9   6        4.77        6.22      4.01 o 
  -2   9   6        1.87        6.36      4.52 o 
  -1   9   6        0.33        1.60      3.97 o 
   0   9   6       29.16       26.10      3.73 o 
   1   9   6       35.32       28.41      3.00 o 
   2   9   6       14.98       14.78      3.28 o 
   3   9   6       23.50       20.71      5.08 o 
   4   9   6        0.28        2.43      4.38 o 
   5   9   6        9.51        8.29      7.09 o 
   6   9   6        5.71        5.37      5.50 o 
  -6  10   6        3.00        3.85      8.95 o 
  -5  10   6        0.04        0.54      8.05 o 
  -4  10   6       26.87       25.49      7.01 o 
  -3  10   6       13.07       16.39      7.11 o 
  -2  10   6        1.10        8.43      6.46 o 
  -1  10   6        0.00        4.00      4.74 o 
   0  10   6       12.58       19.56      4.85 o 
   1  10   6       11.71       11.30      3.05 o 
   2  10   6       10.44       11.90      3.64 o 
   3  10   6        0.89        0.59      3.80 o 
   4  10   6        2.06        5.38      5.18 o 
   5  10   6        2.35        7.11      8.77 o 
  -4  11   6       12.16       18.19      6.52 o 
  -3  11   6        1.04       -6.16      9.44 o 
  -2  11   6        0.16        6.72      6.21 o 
  -1  11   6        2.34        4.45     10.72 o 
   0  11   6        3.63       -3.32      5.23 o 
   1  11   6       18.20       13.05      4.89 o 
   2  11   6       17.29       16.18      4.98 o 
   3  11   6        2.32       13.24      5.76 o 
 -12   0   7        0.12        4.95      8.10 o 
 -11   0   7       10.74       30.64      6.07 o 
 -10   0   7        5.38        9.76      5.29 o 
  -9   0   7       11.72       15.11      5.11 o 
  -8   0   7        7.47        3.91      4.97 o 
  -7   0   7      431.47      424.42      7.72 o 
  -6   0   7        0.35       -0.73      3.72 o 
  -5   0   7       40.55       38.56      3.24 o 
  -4   0   7       13.09       14.97      2.96 o 
  -3   0   7       82.10       83.03      2.28 o 
  -2   0   7        6.07        6.99      2.23 o 
  -1   0   7      191.37      185.26      6.87 o 
   0   0   7      383.12      403.75      9.30 o 
   1   0   7        3.11       -2.76      6.00 o 
   2   0   7        6.58       -1.47      4.82 o 
   3   0   7       22.56       18.63      7.32 o 
   4   0   7       34.38       33.00      8.53 o 
   5   0   7      682.95      644.21     14.88 o 
   6   0   7      969.15      934.71     16.47 o 
   7   0   7        2.71        7.05      9.54 o 
   8   0   7       16.15       14.56     10.03 o 
   9   0   7        4.57       -6.01      6.01 o 
  10   0   7        6.67       14.83      6.78 o 
 -12   1   7       36.17       48.38      5.17 o 
 -11   1   7        0.21        1.51      4.13 o 
 -10   1   7        9.18        7.88      3.77 o 
  -9   1   7       29.63       31.60      3.59 o 
  -8   1   7      105.77      106.57      4.15 o 
  -7   1   7       63.27       73.46      3.32 o 
  -6   1   7      211.21      208.04      3.96 o 
  -5   1   7      358.28      342.45      4.02 o 
  -4   1   7     1466.60     1481.82      7.11 o 
  -3   1   7      134.23      137.42      3.81 o 
  -2   1   7       62.71       63.62      2.54 o 
  -1   1   7      101.73      103.99      2.75 o 
   0   1   7      153.56      154.94      4.88 o 
   1   1   7      331.91      331.76      5.89 o 
   2   1   7       77.58       85.39      5.76 o 
   3   1   7       72.99       67.71      5.57 o 
   4   1   7      181.90      183.35      6.87 o 
   5   1   7      249.00      227.93      8.86 o 
   6   1   7      289.50      309.14      9.46 o 
   7   1   7       49.86       53.74      7.13 o 
   8   1   7       25.75       24.39      4.85 o 
   9   1   7       33.55       48.43      5.64 o 
  10   1   7       22.44       36.64      7.03 o 
 -11   2   7        2.28        6.06      4.50 o 
 -10   2   7       13.69       16.90      4.03 o 
  -9   2   7       19.93       21.16      4.30 o 
  -8   2   7       46.86       57.24      3.58 o 
  -7   2   7       27.32       27.04      4.37 o 
  -6   2   7       14.66       16.36      2.36 o 
  -5   2   7       63.86       67.87      2.35 o 
  -4   2   7      153.84      165.00      3.02 o 
  -3   2   7       24.86       25.57      2.35 o 
  -2   2   7      538.42      598.47      7.99 o 
  -1   2   7       36.10       37.97      4.68 o 
   0   2   7      335.74      368.96      5.61 o 
   1   2   7      528.83      594.55      4.83 o 
   2   2   7      210.10      208.32      3.64 o 
   3   2   7      235.36      242.95      4.76 o 
   4   2   7       60.22       61.05      3.33 o 
   5   2   7      243.79      236.90      7.82 o 
   6   2   7      282.00      304.51      6.39 o 
   7   2   7      170.56      173.83      8.71 o 
   8   2   7        2.16        4.13      5.50 o 
   9   2   7       19.49       32.28      6.20 o 
  10   2   7       23.64       36.57      6.92 o 
 -11   3   7        5.32        4.34      5.14 o 
 -10   3   7       38.26       41.13      4.82 o 
  -9   3   7       44.30       47.89      4.73 o 
  -8   3   7       34.08       29.84      3.73 o 
  -7   3   7       38.18       35.54      2.62 o 
  -6   3   7       60.65       58.28      3.50 o 
  -5   3   7       54.99       54.16      2.75 o 
  -4   3   7       59.13       67.45      3.05 o 
  -3   3   7      337.19      346.58      4.75 o 
  -2   3   7      352.18      361.42      5.27 o 
  -1   3   7       68.72       82.58      5.05 o 
   0   3   7       36.56       44.22      4.36 o 
   1   3   7      107.83      111.44      4.23 o 
   2   3   7       81.98       83.93      3.06 o 
   3   3   7       71.33       73.06      3.72 o 
   4   3   7      110.53      119.60      5.16 o 
   5   3   7       56.59       60.97      4.82 o 
   6   3   7      225.74      233.01      6.20 o 
   7   3   7      190.25      192.47      6.64 o 
   8   3   7       60.96       69.05      5.95 o 
   9   3   7        0.22       -0.53      5.85 o 
  10   3   7        1.31        1.67     10.86 o 
 -11   4   7        6.06       11.46      4.95 o 
 -10   4   7        0.32        5.81      4.23 o 
  -9   4   7        0.77        5.20      5.05 o 
  -8   4   7       11.26        5.69      2.87 o 
  -7   4   7       34.92       30.92      3.91 o 
  -6   4   7        4.28        4.54      2.85 o 
  -5   4   7       19.95       22.94      2.56 o 
  -4   4   7       42.90       39.60      3.01 o 
  -3   4   7       74.01       73.84      4.16 o 
  -2   4   7      143.01      149.80      4.28 o 
  -1   4   7      148.05      144.72      3.04 o 
   0   4   7        7.77        8.51      3.97 o 
   1   4   7       65.06       70.52      3.44 o 
   2   4   7       80.13       95.03      3.29 o 
   3   4   7       21.69       23.24      3.95 o 
   4   4   7       94.76       92.11      4.32 o 
   5   4   7      209.06      212.16      5.38 o 
   6   4   7       55.21       59.70      4.92 o 
   7   4   7       37.85       39.87      5.77 o 
   8   4   7        7.86       11.43      5.47 o 
   9   4   7       33.39       32.43      6.24 o 
  10   4   7       20.17       24.18      6.76 o 
 -10   5   7       18.08       25.37      7.42 o 
  -9   5   7        5.64        4.65      4.59 o 
  -8   5   7       13.05       11.77      4.45 o 
  -7   5   7       49.05       48.52      3.11 o 
  -6   5   7       12.52        9.66      2.26 o 
  -5   5   7       39.79       38.11      2.75 o 
  -4   5   7       38.42       33.47      5.15 o 
  -3   5   7      135.21      131.70      2.31 o 
  -2   5   7      300.38      305.16      3.20 o 
  -1   5   7       63.59       70.89      2.65 o 
   0   5   7       41.65       41.07      3.48 o 
   1   5   7        4.06        3.33      3.16 o 
   2   5   7        6.69        9.83      3.40 o 
   3   5   7      100.89      102.65      3.96 o 
   4   5   7        7.23       14.19      3.91 o 
   5   5   7       63.30       57.53      4.56 o 
   6   5   7       32.14       32.02      4.78 o 
   7   5   7        9.61       10.81      5.00 o 
   8   5   7        3.65        0.61      5.84 o 
   9   5   7       14.37       38.39      8.20 o 
 -10   6   7        1.27        1.45      9.37 o 
  -9   6   7        4.79       14.18      6.91 o 
  -8   6   7        9.62       16.78      9.71 o 
  -7   6   7        4.22       15.70      5.70 o 
  -6   6   7       11.56       18.63      6.47 o 
  -5   6   7        3.61        1.71      5.73 o 
  -4   6   7        4.96        7.16      5.42 o 
  -3   6   7       70.68       67.94      5.64 o 
  -2   6   7      107.97      124.46      3.61 o 
  -1   6   7       81.14       85.50      3.15 o 
   0   6   7      149.13      151.99      3.96 o 
   1   6   7       39.61       40.40      3.93 o 
   2   6   7       28.37       27.76      4.75 o 
   3   6   7       69.72       81.40      4.57 o 
   4   6   7       58.42       60.71      5.17 o 
   5   6   7       20.13       21.10      4.61 o 
   6   6   7       26.21       24.44      4.81 o 
   7   6   7        1.85        0.22      4.92 o 
   8   6   7        7.38        8.67      5.81 o 
   9   6   7        8.30       14.09      6.41 o 
  -9   7   7        7.77       17.13     14.56 o 
  -8   7   7        0.36        3.82      8.31 o 
  -7   7   7        5.69       12.55      7.67 o 
  -6   7   7        1.15        5.06      7.97 o 
  -5   7   7       40.02       30.85      6.86 o 
  -4   7   7       37.49       34.38      6.41 o 
  -3   7   7        4.39        3.32      3.61 o 
  -2   7   7      115.33      107.35      4.11 o 
  -1   7   7       41.63       37.69      4.52 o 
   0   7   7      160.21      183.15      3.48 o 
   1   7   7      146.68      151.62      6.58 o 
   2   7   7       33.15       31.98      3.93 o 
   3   7   7       12.38        6.55      2.97 o 
   4   7   7       33.99       19.76      6.27 o 
   5   7   7       34.23       29.97      4.54 o 
   6   7   7       40.18       39.12      5.17 o 
   7   7   7        9.21        4.49      5.25 o 
   8   7   7        4.74       -2.32      5.84 o 
  -8   8   7        1.14      -10.58     10.58 o 
  -7   8   7        1.98        0.14      8.02 o 
  -6   8   7        6.67        6.15      9.01 o 
  -5   8   7       14.15        7.94      7.02 o 
  -4   8   7       95.18      106.05      9.19 o 
  -3   8   7        3.67        3.54      3.50 o 
  -2   8   7       10.30       16.79      3.66 o 
  -1   8   7       43.93       42.22      3.84 o 
   0   8   7       76.79       80.45      3.29 o 
   1   8   7        8.37       11.54      3.14 o 
   2   8   7        5.96        7.82      4.26 o 
   3   8   7       22.22       11.75      4.25 o 
   4   8   7       20.13       18.22      6.03 o 
   5   8   7        5.73        5.96      5.39 o 
   6   8   7        7.75        2.40      4.08 o 
   7   8   7        9.00       21.36      7.88 o 
  -7   9   7        1.50       11.38      9.28 o 
  -6   9   7        1.90       21.22      8.42 o 
  -5   9   7        3.11        0.72      7.53 o 
  -4   9   7       20.38        9.66      7.65 o 
  -3   9   7       10.00       15.45      4.32 o 
  -2   9   7       12.52       19.07      4.65 o 
  -1   9   7       37.59       37.98      7.02 o 
   0   9   7       37.29       31.13      4.62 o 
   1   9   7       25.77       21.39      3.31 o 
   2   9   7       11.91       13.58      3.40 o 
   3   9   7        8.53       11.29      4.86 o 
   4   9   7        4.57        7.46      4.19 o 
   5   9   7       15.23       18.85      7.46 o 
   6   9   7        0.56        1.93      5.57 o 
  -6  10   7        0.87       -2.89      8.84 o 
  -5  10   7        0.40        0.28      8.23 o 
  -4  10   7        2.36        7.81      5.15 o 
  -3  10   7        3.48       -1.44      5.27 o 
  -2  10   7       22.20       25.95      4.74 o 
  -1  10   7        5.49        1.00      5.97 o 
   0  10   7        1.39        7.12      5.07 o 
   1  10   7        5.37        5.72      3.82 o 
   2  10   7        3.08        7.23      3.62 o 
   3  10   7        1.26        7.38      4.00 o 
   4  10   7        3.18        8.43      3.55 o 
  -3  11   7        1.16       16.05      7.20 o 
  -2  11   7        0.21       24.84      6.74 o 
  -1  11   7        2.14       -2.94      6.99 o 
   0  11   7        4.03        7.85      5.78 o 
   1  11   7        0.60        6.69      4.63 o 
   2  11   7        6.57       11.23      4.74 o 
 -11   0   8        3.67       -3.68     16.40 o 
 -10   0   8        5.77        5.48      7.16 o 
  -9   0   8        0.04        0.48      5.48 o 
  -8   0   8        4.96        4.53      5.58 o 
  -7   0   8       17.29       20.32      4.44 o 
  -6   0   8       16.10       11.45      4.23 o 
  -5   0   8      125.07      134.26      4.36 o 
  -4   0   8      391.92      391.30     11.69 o 
  -3   0   8        7.58        5.47      2.86 o 
  -2   0   8        2.43       -1.50      4.48 o 
  -1   0   8      546.52      571.64     13.72 o 
   0   0   8        6.60       23.14      6.50 o 
   1   0   8      587.79      602.19      8.73 o 
   2   0   8       69.42       61.43      8.02 o 
   3   0   8       17.71       12.29      8.41 o 
   4   0   8       45.92       38.51      9.43 o 
   5   0   8       65.45       52.74      9.83 o 
   6   0   8       45.18       45.08     10.08 o 
   7   0   8      120.41      116.34     10.97 o 
   8   0   8       65.04       73.65     11.01 o 
   9   0   8        2.39        7.99      6.19 o 
  10   0   8       18.55       32.46      9.45 o 
 -11   1   8       16.72       22.27      5.04 o 
 -10   1   8       16.35       13.92      4.72 o 
  -9   1   8      118.55      119.06      5.37 o 
  -8   1   8       31.52       32.14      3.90 o 
  -7   1   8      108.96      117.37      4.02 o 
  -6   1   8       35.63       33.85      2.84 o 
  -5   1   8       79.11       81.79      4.40 o 
  -4   1   8       13.60       15.59      1.88 o 
  -3   1   8      380.24      382.83      9.46 o 
  -2   1   8      345.57      354.44      5.06 o 
  -1   1   8       39.98       41.81      1.46 o 
   0   1   8      136.92      135.73      5.20 o 
   1   1   8      831.50      849.91      8.43 o 
   2   1   8       49.80       55.23      5.60 o 
   3   1   8        9.25        8.76      5.92 o 
   4   1   8      154.30      159.12      7.39 o 
   5   1   8      417.76      392.36      9.06 o 
   6   1   8       76.95       80.54      7.23 o 
   7   1   8       26.48       17.43      5.62 o 
   8   1   8       34.64       27.11      5.82 o 
   9   1   8       35.56       43.69      8.16 o 
  10   1   8       21.27       14.85      7.22 o 
 -11   2   8       10.08       13.78      4.86 o 
 -10   2   8        0.72        2.53      4.44 o 
  -9   2   8        2.64        2.59      4.03 o 
  -8   2   8        9.43        5.97      3.76 o 
  -7   2   8       85.82       87.11      3.49 o 
  -6   2   8       92.85       91.29      2.89 o 
  -5   2   8       16.34       15.60      1.99 o 
  -4   2   8       34.78       37.81      2.01 o 
  -3   2   8       63.89       62.50      3.17 o 
  -2   2   8       83.92       86.39      7.54 o 
  -1   2   8      511.04      507.45      7.63 o 
   0   2   8      110.45      128.05      5.42 o 
   1   2   8       55.55       55.96      2.45 o 
   2   2   8      375.52      370.70      5.53 o 
   3   2   8       56.30       54.23      2.96 o 
   4   2   8       75.96       71.63      3.48 o 
   5   2   8      974.83      962.40     10.91 o 
   6   2   8      157.73      162.53      7.74 o 
   7   2   8       28.99       18.66      5.50 o 
   8   2   8       30.46       28.18      6.00 o 
   9   2   8        4.83        7.31      6.27 o 
  10   2   8        0.90       -1.06      9.03 o 
 -11   3   8        9.15       11.08      6.21 o 
 -10   3   8        0.75        3.63      4.88 o 
  -9   3   8       27.29       28.08      4.59 o 
  -8   3   8       91.18       91.25      4.33 o 
  -7   3   8      136.12      132.85      3.62 o 
  -6   3   8       15.01       16.03      2.62 o 
  -5   3   8      195.16      203.80      3.06 o 
  -4   3   8       84.17       84.69      2.05 o 
  -3   3   8      185.52      191.64      4.43 o 
  -2   3   8      174.65      179.29      4.34 o 
  -1   3   8       90.11      100.21      5.46 o 
   0   3   8       28.08       16.81      7.80 o 
   1   3   8      313.19      322.31      5.76 o 
   2   3   8      106.87      108.11      3.88 o 
   3   3   8      105.27      104.63      4.01 o 
   4   3   8       50.16       50.53      4.90 o 
   5   3   8      325.03      331.07      6.64 o 
   6   3   8        4.31        5.89      4.85 o 
   7   3   8       15.31       21.88      5.95 o 
   8   3   8        2.51        2.80      5.66 o 
   9   3   8        4.64       13.68      6.32 o 
  10   3   8       19.97       29.80      7.57 o 
 -11   4   8        6.36        3.98      4.91 o 
 -10   4   8       16.89       20.33      7.35 o 
  -9   4   8       20.29       23.62      4.51 o 
  -8   4   8        1.58       -0.37      2.96 o 
  -7   4   8        4.20        5.25      2.70 o 
  -6   4   8        2.52        0.57      1.90 o 
  -5   4   8       35.61       29.47      4.97 o 
  -4   4   8       14.04       14.32      2.48 o 
  -3   4   8       48.63       47.93      8.34 o 
  -2   4   8       21.51       24.99      4.01 o 
  -1   4   8       17.35       20.98      4.80 o 
   0   4   8      337.11      339.50      7.17 o 
   1   4   8      109.00      116.95      3.13 o 
   2   4   8      301.62      299.64      5.14 o 
   3   4   8       56.45       54.77      4.27 o 
   4   4   8        2.44        2.91      4.52 o 
   5   4   8      158.30      153.32      5.42 o 
   6   4   8       18.24       21.63      5.07 o 
   7   4   8       46.63       47.85      5.57 o 
   8   4   8       13.32       22.29      5.93 o 
   9   4   8        0.35       -2.38      6.77 o 
 -10   5   8       18.97       17.62      6.48 o 
  -9   5   8       17.56       18.45      4.24 o 
  -8   5   8       24.80       32.54      5.45 o 
  -7   5   8        9.42        9.11      2.93 o 
  -6   5   8        8.01        7.65      2.55 o 
  -5   5   8      141.87      120.07      3.63 o 
  -4   5   8       19.51       17.61      2.02 o 
  -3   5   8        0.90        0.95      2.13 o 
  -2   5   8       71.39       64.79      2.22 o 
  -1   5   8      137.23      150.31      5.23 o 
   0   5   8       29.26       30.93      5.13 o 
   1   5   8      285.91      307.54      8.10 o 
   2   5   8       63.80       78.96      4.95 o 
   3   5   8       19.57       21.13      4.30 o 
   4   5   8       63.98       53.20      4.71 o 
   5   5   8       82.44       81.04      8.09 o 
   6   5   8       11.73       10.56      5.24 o 
   7   5   8       12.75       30.12      6.50 o 
   8   5   8        3.70        6.18      5.63 o 
   9   5   8       16.08       25.07      9.55 o 
 -10   6   8        9.21        9.28      7.13 o 
  -9   6   8        7.23        3.13      5.61 o 
  -8   6   8        9.04       10.76      8.01 o 
  -7   6   8        6.78       -6.98     10.58 o 
  -6   6   8        6.94        6.33      6.39 o 
  -5   6   8       11.44        6.68      5.94 o 
  -4   6   8       33.43       29.98      5.82 o 
  -3   6   8       37.33       34.52      3.41 o 
  -2   6   8       44.51       48.12      2.40 o 
  -1   6   8       98.66      103.93      3.09 o 
   0   6   8       85.75       81.88      4.95 o 
   1   6   8       42.93       47.38      6.08 o 
   2   6   8        2.76       -0.10      4.91 o 
   3   6   8        7.88        7.85      3.82 o 
   4   6   8       38.37       35.75      4.73 o 
   5   6   8        1.45        2.55      4.74 o 
   6   6   8        4.42        4.42      6.10 o 
   7   6   8        1.23       -0.88      5.34 o 
   8   6   8        1.64        6.35      7.40 o 
  -9   7   8        4.96       14.74     14.65 o 
  -8   7   8        0.03       19.37     10.76 o 
  -7   7   8        4.31        5.94     10.99 o 
  -6   7   8        7.73       11.31     12.33 o 
  -5   7   8       29.48       19.29      6.70 o 
  -4   7   8       17.25       12.48      6.25 o 
  -3   7   8       10.95       15.01      3.42 o 
  -2   7   8       19.06       20.34      3.49 o 
  -1   7   8       42.72       40.09      2.51 o 
   0   7   8        0.87        5.33      3.40 o 
   1   7   8       58.63       52.09      3.85 o 
   2   7   8       38.79       36.12      4.99 o 
   3   7   8        3.64        0.75      3.81 o 
   4   7   8        5.77        5.53      3.74 o 
   5   7   8        8.08        5.67      4.77 o 
   6   7   8       11.96        7.30      5.83 o 
   7   7   8        1.21        2.38      5.51 o 
  -8   8   8        1.47        4.88      9.20 o 
  -7   8   8        5.45       11.96     16.92 o 
  -6   8   8        6.90       18.49      7.85 o 
  -5   8   8        4.43       14.62      7.28 o 
  -4   8   8       12.21       11.29      4.46 o 
  -3   8   8       18.54       26.19      4.64 o 
  -2   8   8       13.89        6.30      4.03 o 
  -1   8   8      103.23       94.90      4.20 o 
   0   8   8       19.23       24.67      3.53 o 
   1   8   8       21.60       27.44      5.19 o 
   2   8   8        2.39        4.67      4.01 o 
   3   8   8       13.77        7.80      5.99 o 
   4   8   8        3.79       11.21      7.09 o 
   5   8   8       12.27       11.01      5.57 o 
   6   8   8       10.23       12.82      4.70 o 
   7   8   8        0.60       -2.62      5.68 o 
  -7   9   8        0.41       22.34      9.37 o 
  -6   9   8        1.61       -9.13      9.13 o 
  -5   9   8       22.18       24.71      8.08 o 
  -4   9   8        3.39       -3.96      4.76 o 
  -3   9   8        1.32       -0.44      4.01 o 
  -2   9   8        3.20       -4.43      4.52 o 
  -1   9   8        0.38        4.82      6.16 o 
   0   9   8       17.88       17.12      2.86 o 
   1   9   8        4.82        7.49      3.11 o 
   2   9   8       11.18        9.02      3.82 o 
   3   9   8        1.19       -3.59      3.78 o 
   4   9   8       15.69       22.06     10.38 o 
   5   9   8       12.42       23.17      6.84 o 
  -5  10   8        3.48       -6.63      6.86 o 
  -4  10   8        8.64        9.05      7.37 o 
  -3  10   8        1.17       -2.67      4.97 o 
  -2  10   8        1.22       11.04      4.58 o 
  -1  10   8       15.06       13.15      5.10 o 
   0  10   8        1.38        2.51      5.11 o 
   1  10   8        3.32        8.80      4.87 o 
   2  10   8        5.13        3.03      3.69 o 
   3  10   8        1.99        5.02      6.41 o 
   4  10   8        0.45       11.27      5.82 o 
  -2  11   8        0.43       14.04      7.95 o 
  -1  11   8        0.59        4.48      7.89 o 
   0  11   8        8.96        8.95      4.84 o 
   1  11   8        0.13       -3.29      4.90 o 
 -11   0   9        0.43        4.25      7.30 o 
 -10   0   9        0.00       -0.23      6.35 o 
  -9   0   9        0.42        0.56      5.63 o 
  -8   0   9       11.35        9.38      6.45 o 
  -7   0   9       77.69       66.20      4.83 o 
  -6   0   9       80.40       69.50      6.40 o 
  -5   0   9       75.91       80.71      4.59 o 
  -4   0   9      295.53      313.16      4.44 o 
  -3   0   9      218.65      213.35      4.25 o 
  -2   0   9       27.63       28.17      2.58 o 
  -1   0   9       29.33       29.03      7.19 o 
   0   0   9      216.02      249.10      8.96 o 
   1   0   9       37.83       39.40      8.06 o 
   2   0   9      291.79      283.38     10.65 o 
   3   0   9       51.40       56.07      9.68 o 
   4   0   9      464.52      443.54     13.05 o 
   5   0   9      960.87      979.18     17.48 o 
   6   0   9      414.21      419.25     13.57 o 
   7   0   9        6.24        9.66      7.65 o 
   8   0   9       12.64       12.68     11.01 o 
   9   0   9       43.51       24.29     18.37 o 
  10   0   9        2.68       14.83      7.27 o 
 -11   1   9        2.35       11.92      5.52 o 
 -10   1   9        6.23       13.55      5.22 o 
  -9   1   9       10.97       11.70      4.03 o 
  -8   1   9        5.11        2.32      3.93 o 
  -7   1   9       30.85       26.31      3.32 o 
  -6   1   9       46.13       47.23      3.03 o 
  -5   1   9      262.00      272.92      2.97 o 
  -4   1   9      147.42      145.17      2.38 o 
  -3   1   9      236.91      247.33      4.87 o 
  -2   1   9      133.63      138.08      3.97 o 
  -1   1   9       32.33       25.32      8.71 o 
   0   1   9       84.47       99.12      7.18 o 
   1   1   9       43.96       58.20      5.81 o 
   2   1   9      101.38      111.50      6.77 o 
   3   1   9      165.78      166.64      7.55 o 
   4   1   9      163.66      156.91      7.91 o 
   5   1   9      307.21      307.18      8.89 o 
   6   1   9       24.11       17.56      7.05 o 
   7   1   9        1.34        2.81      4.25 o 
   8   1   9       38.66       43.18      5.37 o 
   9   1   9      131.19      136.11      7.71 o 
 -11   2   9        3.67        4.95      6.38 o 
 -10   2   9       10.47        9.07      4.59 o 
  -9   2   9        5.35        4.17      3.94 o 
  -8   2   9       42.99       37.13      4.16 o 
  -7   2   9       13.95       11.21      3.26 o 
  -6   2   9       48.25       47.35      2.50 o 
  -5   2   9       59.86       66.11      4.20 o 
  -4   2   9      134.58      132.93      3.17 o 
  -3   2   9       29.98       38.45      3.54 o 
  -2   2   9      109.62      100.99      7.06 o 
  -1   2   9        4.71        4.72      5.26 o 
   0   2   9      333.35      352.31      7.34 o 
   1   2   9      154.19      153.36      3.64 o 
   2   2   9      379.10      375.81      5.43 o 
   3   2   9      159.67      165.03      3.70 o 
   4   2   9       81.40       85.12      3.81 o 
   5   2   9      251.01      236.05     13.70 o 
   6   2   9      235.51      240.66      8.26 o 
   7   2   9       29.81       26.36      5.71 o 
   8   2   9       16.43        9.66      6.04 o 
   9   2   9       17.64       33.47      6.82 o 
 -11   3   9       16.85       11.92      8.86 o 
 -10   3   9       20.01       19.55      4.93 o 
  -9   3   9        8.11       14.07      4.11 o 
  -8   3   9        0.65        1.64      3.67 o 
  -7   3   9       14.48       12.00      2.44 o 
  -6   3   9       20.06       15.26      2.42 o 
  -5   3   9       30.00       28.89      2.56 o 
  -4   3   9       66.13       67.80      2.72 o 
  -3   3   9        6.99        6.01      3.82 o 
  -2   3   9       23.88       16.98      5.52 o 
  -1   3   9       42.07       54.16      6.89 o 
   0   3   9        2.98        3.50      4.47 o 
   1   3   9      152.48      156.84      3.35 o 
   2   3   9      104.66       94.80      4.62 o 
   3   3   9      132.45      139.01      4.96 o 
   4   3   9       34.39       35.72      5.15 o 
   5   3   9       55.23       47.05      4.96 o 
   6   3   9       23.42       24.21      6.10 o 
   7   3   9       31.60       39.86      7.28 o 
   8   3   9        8.82        8.56      5.55 o 
   9   3   9        9.79       15.93      6.80 o 
 -10   4   9       18.33       21.96      5.38 o 
  -9   4   9        1.39        6.79      4.30 o 
  -8   4   9        7.89        6.91      2.91 o 
  -7   4   9       38.38       41.29      3.33 o 
  -6   4   9       18.59       12.73      3.77 o 
  -5   4   9       22.79       16.75      3.91 o 
  -4   4   9       25.06       20.89      4.15 o 
  -3   4   9       38.43       27.77      3.50 o 
  -2   4   9       59.92       66.06      4.38 o 
  -1   4   9      332.03      342.40     12.48 o 
   0   4   9       61.86       59.56      5.57 o 
   1   4   9      104.09      105.03      4.76 o 
   2   4   9      226.08      226.41      4.81 o 
   3   4   9       26.58       25.35      4.24 o 
   4   4   9      116.19      112.13      5.32 o 
   5   4   9       21.96       19.84      4.65 o 
   6   4   9       66.66       70.64      5.51 o 
   7   4   9       14.33        4.22      8.85 o 
   8   4   9        2.81       -3.09      5.91 o 
   9   4   9        5.23        7.38      6.60 o 
 -10   5   9        5.36        5.17      5.97 o 
  -9   5   9        0.39       -0.01      3.11 o 
  -8   5   9       15.89       14.07      3.22 o 
  -7   5   9        4.86        7.62      3.03 o 
  -6   5   9       30.51       21.04      2.29 o 
  -5   5   9        3.70        4.45      2.69 o 
  -4   5   9       40.73       39.96      7.28 o 
  -3   5   9       14.42       16.93      3.74 o 
  -2   5   9       47.28       46.97      4.07 o 
  -1   5   9      228.06      240.12      5.66 o 
   0   5   9       62.19       58.25      5.68 o 
   1   5   9       10.88        8.53      5.82 o 
   2   5   9       53.84       49.87      3.68 o 
   3   5   9       66.29       60.90      4.99 o 
   4   5   9       12.04        9.85      4.93 o 
   5   5   9       23.50       21.13      4.67 o 
   6   5   9       14.27       19.93      5.85 o 
   7   5   9       19.03       17.78      5.57 o 
   8   5   9       14.44       18.18      6.18 o 
  -9   6   9        0.87        0.87      4.31 o 
  -8   6   9        4.88        0.15      3.64 o 
  -7   6   9       27.59       35.07     13.14 o 
  -6   6   9       10.59       12.69      6.67 o 
  -5   6   9       51.22       47.22      6.49 o 
  -4   6   9       23.31       23.98      2.75 o 
  -3   6   9       23.05       21.23      1.77 o 
  -2   6   9       30.81       31.49      2.58 o 
  -1   6   9      287.48      312.63      8.54 o 
   0   6   9      158.74      187.13      6.70 o 
   1   6   9       17.87       17.99      5.51 o 
   2   6   9        4.25        1.26      5.85 o 
   3   6   9       28.97       26.71      3.97 o 
   4   6   9       41.51       40.72      4.87 o 
   5   6   9       41.93       37.77      5.37 o 
   6   6   9        6.80        5.60      5.01 o 
   7   6   9       13.11        8.59      5.57 o 
   8   6   9        5.63       13.39      7.61 o 
  -9   7   9       13.91       12.68      8.09 o 
  -8   7   9        2.77        9.84     18.49 o 
  -7   7   9        0.35       -5.69     10.99 o 
  -6   7   9        5.88        8.31     18.66 o 
  -5   7   9       31.96       32.71      7.05 o 
  -4   7   9        8.25        9.51      3.31 o 
  -3   7   9        6.84       13.78      3.17 o 
  -2   7   9        3.88        4.56      2.06 o 
  -1   7   9      120.01      124.59      3.53 o 
   0   7   9        1.63        4.35      2.92 o 
   1   7   9       20.93       23.80      5.18 o 
   2   7   9        6.30        3.04      5.06 o 
   3   7   9       28.19       34.20      6.12 o 
   4   7   9       26.84       13.87      4.17 o 
   5   7   9       14.65       12.34      4.87 o 
   6   7   9        2.12       -3.35      5.73 o 
   7   7   9        0.95       -2.73      6.62 o 
  -8   8   9       25.88       24.20      9.41 o 
  -7   8   9        3.47       11.87      8.62 o 
  -6   8   9        0.31       -2.17     14.65 o 
  -5   8   9        5.08        2.97      6.02 o 
  -4   8   9        3.61        3.00      3.78 o 
  -3   8   9       16.20       20.07      3.95 o 
  -2   8   9        8.81        5.58      3.80 o 
  -1   8   9       10.59        9.24      2.53 o 
   0   8   9        8.34        2.37      3.17 o 
   1   8   9       12.29       17.32      2.90 o 
   2   8   9        6.82        3.98      5.61 o 
   3   8   9        8.41       11.46      5.64 o 
   4   8   9       21.79       17.99      6.77 o 
   5   8   9        4.39        6.98      5.72 o 
   6   8   9        2.63       10.62      5.20 o 
  -6   9   9        3.36        9.51     21.22 o 
  -5   9   9        3.84       22.72      6.80 o 
  -4   9   9        5.12        5.32      6.95 o 
  -3   9   9        0.18       -0.08      4.23 o 
  -2   9   9        2.96       -2.19      4.19 o 
  -1   9   9       27.24       22.13      4.59 o 
   0   9   9        2.56        4.51      3.92 o 
   1   9   9       13.86       10.49      3.07 o 
   2   9   9        0.14        2.62      7.17 o 
   3   9   9        1.89        5.69      6.75 o 
   4   9   9       10.72        4.19     13.07 o 
   5   9   9        2.26        1.99      7.88 o 
  -5  10   9        1.09       13.16      8.10 o 
  -4  10   9        1.88       -7.54      7.54 o 
  -3  10   9        1.44       -3.81      8.61 o 
  -2  10   9        2.76       12.31      6.74 o 
  -1  10   9        4.80        1.97      6.82 o 
   0  10   9        8.57        6.61      4.35 o 
   1  10   9        1.57        6.08      4.41 o 
   2  10   9        0.21        0.42      3.16 o 
   3  10   9        7.19        3.74      4.52 o 
 -11   0  10        4.92       15.84      8.28 o 
 -10   0  10        5.48        0.08      6.22 o 
  -9   0  10       16.66       16.31      5.63 o 
  -8   0  10       57.72       58.08      6.15 o 
  -7   0  10      130.79      135.72      5.20 o 
  -6   0  10        2.51        2.91      3.65 o 
  -5   0  10       79.49       79.81      4.07 o 
  -4   0  10       17.00       18.84      2.67 o 
  -3   0  10        5.63        4.79      3.52 o 
  -2   0  10       37.20       36.17      2.82 o 
  -1   0  10      114.97      120.39      8.96 o 
   0   0  10      144.27      179.89      9.54 o 
   1   0  10       12.49       11.24      8.76 o 
   2   0  10        2.07       10.06      9.21 o 
   3   0  10      226.03      206.16     11.50 o 
   4   0  10      492.23      468.28     15.87 o 
   5   0  10      117.28      119.63     11.50 o 
   6   0  10      107.12      100.84     13.78 o 
   7   0  10        3.41      -10.18     10.86 o 
   8   0  10        0.01       14.05     11.44 o 
   9   0  10       61.11       26.33     16.74 o 
 -11   1  10        3.24       -2.17      5.44 o 
 -10   1  10       10.01       10.44      4.60 o 
  -9   1  10       16.29       14.98      4.26 o 
  -8   1  10        1.14        0.19      3.93 o 
  -7   1  10       88.15       92.09      3.51 o 
  -6   1  10      212.54      211.21      3.55 o 
  -5   1  10       25.90       23.62      3.36 o 
  -4   1  10       20.30       17.35      2.61 o 
  -3   1  10       56.50       58.59      4.07 o 
  -2   1  10       22.08       33.50      3.54 o 
  -1   1  10       20.99       22.44      3.85 o 
   0   1  10        1.65        4.46      5.73 o 
   1   1  10       31.23       30.43      6.44 o 
   2   1  10      145.46      162.98     10.36 o 
   3   1  10        2.57       13.33      6.83 o 
   4   1  10      231.71      216.75      8.70 o 
   5   1  10       23.28       18.59      7.12 o 
   6   1  10       12.06       11.42      7.40 o 
   7   1  10        8.95       19.86      8.81 o 
   8   1  10        4.83       -0.40      5.06 o 
   9   1  10        5.52        2.43      6.95 o 
 -11   2  10        0.92        5.04      5.13 o 
 -10   2  10        0.82        2.78      5.07 o 
  -9   2  10        8.77        6.61      3.99 o 
  -8   2  10       17.70       26.80      4.28 o 
  -7   2  10      107.74      109.37      3.55 o 
  -6   2  10      104.52      101.35      2.98 o 
  -5   2  10      121.88      121.82      2.90 o 
  -4   2  10       23.56       28.08      3.00 o 
  -3   2  10       23.34       28.11      3.89 o 
  -2   2  10       70.71       72.91      8.11 o 
  -1   2  10      553.08      563.60      9.32 o 
   0   2  10      108.82      121.22      7.20 o 
   1   2  10       77.24       72.48      4.05 o 
   2   2  10       34.72       35.77      3.68 o 
   3   2  10      184.97      197.89      4.68 o 
   4   2  10      172.81      164.44      4.53 o 
   5   2  10      104.78       96.28      5.42 o 
   6   2  10       34.08       39.54      5.62 o 
   7   2  10       23.07       32.94      6.93 o 
   8   2  10        8.65       30.75      6.95 o 
   9   2  10        4.50        6.89      6.90 o 
 -11   3  10        5.62        4.42     11.28 o 
 -10   3  10        4.83       12.72      5.39 o 
  -9   3  10        2.50        7.18      4.28 o 
  -8   3  10        0.74        3.23      3.18 o 
  -7   3  10        5.79        4.71      2.72 o 
  -6   3  10       38.74       36.31      2.74 o 
  -5   3  10       51.53       40.11      4.30 o 
  -4   3  10       15.48       12.23      3.24 o 
  -3   3  10       87.03      100.26      5.81 o 
  -2   3  10        5.18        9.58      3.15 o 
  -1   3  10       98.12       97.71      7.04 o 
   0   3  10      221.02      222.62      7.54 o 
   1   3  10       37.29       33.59      2.80 o 
   2   3  10        8.34        9.55      3.66 o 
   3   3  10      109.61      102.02      4.97 o 
   4   3  10      332.83      338.19      6.66 o 
   5   3  10       46.37       43.98      5.06 o 
   6   3  10       63.06       63.92      5.73 o 
   7   3  10        9.34       -6.07      6.27 o 
   8   3  10       31.00       36.38      9.00 o 
   9   3  10        9.52       21.34      7.14 o 
 -10   4  10        1.66       -0.04      3.85 o 
  -9   4  10        1.77        2.85      4.03 o 
  -8   4  10       10.45        8.81      2.92 o 
  -7   4  10       16.28       16.30      3.24 o 
  -6   4  10       66.81       67.31      3.52 o 
  -5   4  10       35.87       36.44      2.82 o 
  -4   4  10      117.55      114.10      4.21 o 
  -3   4  10       17.60       24.21      3.82 o 
  -2   4  10       61.79       54.49      4.63 o 
  -1   4  10      346.78      378.43      9.17 o 
   0   4  10      125.51      128.96      8.22 o 
   1   4  10       85.17       80.35      4.70 o 
   2   4  10      119.06      118.18      4.42 o 
   3   4  10      142.01      145.91      5.06 o 
   4   4  10      206.34      203.91      5.90 o 
   5   4  10       17.50       17.43      4.79 o 
   6   4  10        9.49        9.06      5.49 o 
   7   4  10        4.41        9.70      5.76 o 
   8   4  10        8.63       20.44      6.48 o 
 -10   5  10        0.52        4.79      5.64 o 
  -9   5  10        7.76       11.58      4.40 o 
  -8   5  10       14.36       14.58      3.49 o 
  -7   5  10        1.76        0.08      3.78 o 
  -6   5  10        9.65        7.45      2.45 o 
  -5   5  10        4.45        2.56      1.75 o 
  -4   5  10        1.55        3.53      2.92 o 
  -3   5  10        8.13        6.38      3.93 o 
  -2   5  10        0.23       -4.02      4.02 o 
  -1   5  10        6.90        6.68      6.01 o 
   0   5  10       74.02       77.84      6.52 o 
   1   5  10       34.24       50.54      7.61 o 
   2   5  10       13.34       11.84      3.54 o 
   3   5  10       20.93       17.08      4.33 o 
   4   5  10       82.80       82.12      5.74 o 
   5   5  10       48.86       52.01      5.08 o 
   6   5  10       14.49       20.09      5.92 o 
   7   5  10       12.86       11.36      6.07 o 
   8   5  10        1.19       11.14      7.55 o 
  -9   6  10        2.44        9.64     14.19 o 
  -8   6  10        9.26       11.33      5.03 o 
  -7   6  10       10.44        6.96      3.44 o 
  -6   6  10        4.78       -3.16      4.66 o 
  -5   6  10       23.43       11.45      5.10 o 
  -4   6  10       26.55       21.04      2.17 o 
  -3   6  10        0.83        2.77      3.43 o 
  -2   6  10       65.97       66.81      4.33 o 
  -1   6  10       67.16       63.86      4.08 o 
   0   6  10        6.56        9.22      5.34 o 
   1   6  10       15.84       13.48      8.36 o 
   2   6  10       44.78       46.15      6.01 o 
   3   6  10       21.50       19.14      4.31 o 
   4   6  10       96.21       99.40      5.60 o 
   5   6  10        4.52        6.88      5.56 o 
   6   6  10        7.50        8.32      5.48 o 
   7   6  10        5.40        7.89      6.12 o 
  -8   7  10        6.45        9.97      8.64 o 
  -7   7  10        4.75       18.33      8.10 o 
  -6   7  10        0.89       -4.26     20.64 o 
  -5   7  10        4.89       -0.76      3.12 o 
  -4   7  10        4.83        7.50      6.01 o 
  -3   7  10        4.24        2.05      5.72 o 
  -2   7  10       34.95       26.57      3.39 o 
  -1   7  10       17.40       13.61      3.57 o 
   0   7  10       20.57       21.81      4.45 o 
   1   7  10       19.27       25.36      5.49 o 
   2   7  10        3.94       -1.60      6.15 o 
   3   7  10       91.46      105.76     12.65 o 
   4   7  10       13.72       12.60      4.24 o 
   5   7  10        3.61        9.05      4.89 o 
   6   7  10        2.04       -1.82      5.83 o 
  -7   8  10        6.99        1.53      8.57 o 
  -6   8  10        7.83        8.22      6.77 o 
  -5   8  10        8.15       21.68      6.43 o 
  -4   8  10       10.92        8.89      6.64 o 
  -3   8  10        2.90        8.30      6.28 o 
  -2   8  10       20.18       14.99      4.80 o 
  -1   8  10       27.45       24.36      2.79 o 
   0   8  10        5.95        4.13      4.24 o 
   1   8  10        5.18       -2.10      6.44 o 
   2   8  10        1.70       -3.25      5.22 o 
   3   8  10        3.95        3.85      5.99 o 
   4   8  10        7.36       11.86      8.03 o 
   5   8  10        2.98        1.09      6.10 o 
  -6   9  10        0.94       11.67      7.29 o 
  -5   9  10        1.55        3.84     10.47 o 
  -4   9  10        3.64        4.68      7.13 o 
  -3   9  10        6.91       25.13      8.66 o 
  -2   9  10        4.85        3.88      8.40 o 
  -1   9  10        6.50       11.36      6.79 o 
   0   9  10        4.76        1.44      2.92 o 
   1   9  10        1.48        0.51      4.05 o 
   2   9  10        3.80       10.80      5.74 o 
   3   9  10       35.14       29.54      6.61 o 
   4   9  10       12.17       19.29      7.18 o 
  -4  10  10        1.96        2.15      7.06 o 
  -3  10  10        2.65        0.56      8.08 o 
  -2  10  10        3.13        9.91     10.71 o 
  -1  10  10        3.94       14.57      7.41 o 
   0  10  10        4.80       12.26      6.82 o 
   1  10  10        0.75        5.13      6.92 o 
   2  10  10        2.39        9.10      8.94 o 
 -11   0  11        0.39       -4.15      8.29 o 
 -10   0  11        0.92       -0.46      6.31 o 
  -9   0  11        0.82        6.61      5.67 o 
  -8   0  11        2.03       -0.91      6.86 o 
  -7   0  11      184.69      186.68      8.61 o 
  -6   0  11        2.03        0.80      3.78 o 
  -5   0  11        4.56        3.04      5.53 o 
  -4   0  11       26.69       25.95      2.72 o 
  -3   0  11      142.34      161.33      4.11 o 
  -2   0  11       80.54       79.10      5.70 o 
  -1   0  11      214.82      205.43     15.35 o 
   0   0  11      103.70      109.43      9.87 o 
   1   0  11        1.71       -5.75      9.25 o 
   2   0  11        2.57        6.06      9.53 o 
   3   0  11        3.42       -0.67      9.88 o 
   4   0  11       23.75       29.36     10.67 o 
   5   0  11       66.68       63.84     16.63 o 
   6   0  11        7.57        8.74     11.29 o 
   7   0  11       29.70       30.35     11.82 o 
   8   0  11       14.98       22.04     12.44 o 
   9   0  11        0.86        3.34      6.90 o 
 -11   1  11        2.70        5.16      5.38 o 
 -10   1  11       31.27       23.94      5.49 o 
  -9   1  11       10.96        5.23      3.96 o 
  -8   1  11        4.19        5.53      3.99 o 
  -7   1  11       27.42       26.63      3.15 o 
  -6   1  11       32.79       33.94      4.67 o 
  -5   1  11       73.77       75.23      3.29 o 
  -4   1  11      152.04      143.07      4.14 o 
  -3   1  11      152.05      147.77      7.57 o 
  -2   1  11        3.65        5.61      3.58 o 
  -1   1  11       95.36       97.15      5.14 o 
   0   1  11       84.06       95.57      6.92 o 
   1   1  11       40.02       33.19      6.79 o 
   2   1  11       35.49       36.49      7.22 o 
   3   1  11       45.48       49.05      7.80 o 
   4   1  11       39.10       36.29      7.36 o 
   5   1  11       69.67       65.09      7.01 o 
   6   1  11       31.62       36.28      6.78 o 
   7   1  11        7.43        2.20      5.86 o 
   8   1  11       21.16       30.44      6.31 o 
   9   1  11        9.77       10.12      7.43 o 
 -10   2  11        3.46       11.96      4.56 o 
  -9   2  11        5.14        0.06      4.25 o 
  -8   2  11        2.81        4.02      3.08 o 
  -7   2  11       22.87       12.44      2.90 o 
  -6   2  11        3.95        4.70      2.50 o 
  -5   2  11       76.32       79.08      3.46 o 
  -4   2  11       15.67       19.92      3.26 o 
  -3   2  11       12.64       10.60      3.71 o 
  -2   2  11      132.79      128.84      5.52 o 
  -1   2  11       30.19       33.01      7.55 o 
   0   2  11      229.23      219.94      7.61 o 
   1   2  11       39.49       39.14      2.67 o 
   2   2  11        3.14        0.30      3.25 o 
   3   2  11      198.16      172.31      5.42 o 
   4   2  11      155.71      154.89      7.73 o 
   5   2  11       18.06       23.60      5.22 o 
   6   2  11       13.69       11.04      5.63 o 
   7   2  11       54.93       77.74      6.75 o 
   8   2  11       40.72       46.19      7.79 o 
 -10   3  11       22.65       20.69      4.12 o 
  -9   3  11        9.41        9.69      4.24 o 
  -8   3  11        5.11        4.09      3.45 o 
  -7   3  11        7.15        5.45      3.06 o 
  -6   3  11       47.52       33.95      3.33 o 
  -5   3  11       12.46       10.05      3.07 o 
  -4   3  11      103.17      102.25      6.23 o 
  -3   3  11       67.33       67.13      5.85 o 
  -2   3  11      300.94      298.54      6.13 o 
  -1   3  11       46.84       43.46      7.31 o 
   0   3  11        7.77        1.52      5.19 o 
   1   3  11       67.40       69.14      3.03 o 
   2   3  11       13.81        9.42      3.80 o 
   3   3  11       23.96       21.37      4.56 o 
   4   3  11       24.53       21.20      5.22 o 
   5   3  11       22.64       24.58      5.17 o 
   6   3  11       22.15       22.92      6.16 o 
   7   3  11       11.57       20.41      7.69 o 
   8   3  11       29.58       19.49      8.73 o 
 -10   4  11        4.69        7.09      3.90 o 
  -9   4  11       15.33       14.48      4.15 o 
  -8   4  11       11.83       13.50      5.27 o 
  -7   4  11       21.50       20.16      3.31 o 
  -6   4  11       40.07       34.23      5.49 o 
  -5   4  11       46.69       39.10      4.48 o 
  -4   4  11        6.82        7.18      3.12 o 
  -3   4  11       18.60       18.57      4.20 o 
  -2   4  11      188.67      202.12      5.88 o 
  -1   4  11      234.44      218.49      7.97 o 
   0   4  11       22.51       22.93      7.07 o 
   1   4  11      133.88      128.39      4.15 o 
   2   4  11       83.01       90.16      7.54 o 
   3   4  11      170.39      159.19      5.42 o 
   4   4  11       62.42       52.68      5.32 o 
   5   4  11       63.47       58.77      5.31 o 
   6   4  11        7.17       27.37      9.95 o 
   7   4  11       15.89       24.24      7.26 o 
   8   4  11       14.17       27.61      6.88 o 
  -9   5  11       16.69       15.91      7.56 o 
  -8   5  11        1.31        4.15      3.22 o 
  -7   5  11       13.53       11.69      2.57 o 
  -6   5  11        1.20        2.25      3.07 o 
  -5   5  11       14.80       16.03      3.14 o 
  -4   5  11       21.36       22.07      3.24 o 
  -3   5  11        2.51        6.43      3.80 o 
  -2   5  11      110.96      114.76      5.90 o 
  -1   5  11       29.33       20.75      4.38 o 
   0   5  11      224.00      242.07      7.06 o 
   1   5  11        1.19       -1.45      6.15 o 
   2   5  11      130.34      134.76      4.70 o 
   3   5  11       87.77       83.57      6.28 o 
   4   5  11        2.07        0.93      5.13 o 
   5   5  11       21.13       16.55      5.00 o 
   6   5  11       24.66       24.87      7.20 o 
   7   5  11        9.45       13.03      9.09 o 
  -9   6  11       11.65       24.56      9.19 o 
  -8   6  11        3.67       14.20      7.96 o 
  -7   6  11        8.40       17.52      9.94 o 
  -6   6  11       11.84        2.11      6.25 o 
  -5   6  11        7.50        5.03      2.31 o 
  -4   6  11        0.45        2.63      2.59 o 
  -3   6  11        3.78        1.70      5.45 o 
  -2   6  11       53.41       47.19      4.63 o 
  -1   6  11       42.43       30.94      4.46 o 
   0   6  11       35.18       28.48      5.79 o 
   1   6  11       38.80       38.50      5.81 o 
   2   6  11        5.22       -1.71      6.72 o 
   3   6  11       55.02       50.19      4.55 o 
   4   6  11       10.81        9.02      5.03 o 
   5   6  11        8.87       12.12      5.05 o 
   6   6  11       23.28       30.43      5.81 o 
   7   6  11        1.67        1.23      6.13 o 
  -8   7  11        1.28       11.53      8.77 o 
  -7   7  11        3.13        4.14      9.13 o 
  -6   7  11        5.02       11.20      6.45 o 
  -5   7  11        1.56        0.87      6.49 o 
  -4   7  11       20.48       35.72      6.65 o 
  -3   7  11        3.15        2.49      1.92 o 
  -2   7  11        6.26       15.45      6.80 o 
  -1   7  11        3.30        5.21      3.51 o 
   0   7  11       16.78        9.79      5.37 o 
   1   7  11        1.90        5.43      6.02 o 
   2   7  11       56.79       50.26      6.39 o 
   3   7  11       18.68       19.54      7.51 o 
   4   7  11        7.54       13.09      5.50 o 
   5   7  11        0.22       -0.15      5.55 o 
   6   7  11        4.81        7.45      5.75 o 
  -7   8  11        3.22       -1.78      7.82 o 
  -6   8  11        1.93       13.25      6.92 o 
  -5   8  11        8.38       21.80      7.29 o 
  -4   8  11        0.17       -6.65      8.56 o 
  -3   8  11        9.07       13.26      6.66 o 
  -2   8  11        2.58       -0.59      6.19 o 
  -1   8  11       13.40        9.32      3.33 o 
   0   8  11        7.43       14.21      4.70 o 
   1   8  11        4.52        3.64      6.04 o 
   2   8  11        2.45        6.28      6.41 o 
   3   8  11       15.12       17.26      8.45 o 
   4   8  11        0.79        3.15      7.40 o 
   5   8  11        0.38        4.68      7.80 o 
  -5   9  11        6.77        3.30      7.72 o 
  -4   9  11        7.63       14.87      7.64 o 
  -3   9  11        3.31        1.81     14.68 o 
  -2   9  11        2.86        8.29     14.23 o 
  -1   9  11        4.20        9.10      8.26 o 
   0   9  11       14.30       27.21      6.86 o 
   1   9  11        3.24        5.97      5.29 o 
   2   9  11        2.61       -2.64      6.59 o 
   3   9  11        0.26       -1.10      7.04 o 
  -2  10  11        3.11        2.79      7.31 o 
  -1  10  11        2.57        5.11      8.05 o 
   0  10  11        0.77       -0.25      7.49 o 
 -10   0  12       19.89       26.88      6.67 o 
  -9   0  12        0.42        7.62     14.24 o 
  -8   0  12       18.23       18.64      6.42 o 
  -7   0  12       10.64        8.22      4.85 o 
  -6   0  12       30.00       27.80      6.40 o 
  -5   0  12      101.39      108.81     10.23 o 
  -4   0  12        3.58        5.46      2.59 o 
  -3   0  12       57.62       68.00      5.06 o 
  -2   0  12      399.55      411.26      5.70 o 
  -1   0  12      272.33      265.26      9.73 o 
   0   0  12        1.73        2.10      9.41 o 
   1   0  12       26.03       19.94     10.15 o 
   2   0  12       13.99       16.77     10.31 o 
   3   0  12      169.88      137.94     11.92 o 
   4   0  12       21.60       10.40     10.68 o 
   5   0  12        1.46       -2.64     10.89 o 
   6   0  12        0.65        0.81     18.49 o 
   7   0  12        0.03        2.56     12.05 o 
   8   0  12        7.20        2.38     12.89 o 
 -10   1  12       24.63       25.85      5.01 o 
  -9   1  12       15.69       16.02      4.15 o 
  -8   1  12        0.52        3.63      3.55 o 
  -7   1  12       50.23       44.71      3.79 o 
  -6   1  12       53.72       50.25      5.42 o 
  -5   1  12      122.09      123.25      3.93 o 
  -4   1  12       27.76       28.78      3.31 o 
  -3   1  12      139.02      142.81      5.14 o 
  -2   1  12      125.30      131.87     19.05 o 
  -1   1  12       97.36       98.13      5.29 o 
   0   1  12       10.07       16.17      6.74 o 
   1   1  12       43.23       41.80      8.71 o 
   2   1  12       38.41       54.62      7.73 o 
   3   1  12      275.36      250.87      8.98 o 
   4   1  12      172.51      162.86      8.72 o 
   5   1  12       34.41       31.77      7.97 o 
   6   1  12        3.68        7.55      8.07 o 
   7   1  12       33.48       24.00      5.48 o 
   8   1  12       12.86       17.85      7.94 o 
 -10   2  12        9.37       12.07      4.48 o 
  -9   2  12        0.58        5.79      4.57 o 
  -8   2  12       13.86        9.25      3.75 o 
  -7   2  12       31.33       26.68      4.74 o 
  -6   2  12       15.03       11.01      3.37 o 
  -5   2  12       11.24       11.82      3.43 o 
  -4   2  12       12.68       13.98      4.13 o 
  -3   2  12      270.55      285.76      6.13 o 
  -2   2  12      156.47      155.01      8.93 o 
  -1   2  12       10.76       10.04      7.13 o 
   0   2  12       69.09       45.90      7.86 o 
   1   2  12       19.13       15.15      3.62 o 
   2   2  12       42.05       38.80      3.70 o 
   3   2  12       70.04       75.43      6.65 o 
   4   2  12       49.57       47.52      7.06 o 
   5   2  12       20.95       20.50      5.50 o 
   6   2  12        1.15       -4.56      5.74 o 
   7   2  12        0.64       -0.20      6.40 o 
   8   2  12       17.33       17.05      7.13 o 
 -10   3  12        3.10        5.59      5.62 o 
  -9   3  12        2.98        6.42      3.59 o 
  -8   3  12        3.73        1.75      3.90 o 
  -7   3  12       34.87       25.01      3.89 o 
  -6   3  12       38.14       33.28      4.87 o 
  -5   3  12        0.79       -0.16      3.28 o 
  -4   3  12       43.17       40.76      4.95 o 
  -3   3  12        1.26        2.40      5.03 o 
  -2   3  12      134.73      148.71      7.29 o 
  -1   3  12       89.68       93.87      8.09 o 
   0   3  12       45.30       35.75     11.20 o 
   1   3  12      155.91      167.06      7.02 o 
   2   3  12       24.11       22.82      3.92 o 
   3   3  12       30.04       19.35      4.04 o 
   4   3  12      161.94      167.62      8.56 o 
   5   3  12        9.39       12.58      5.89 o 
   6   3  12       12.20        7.52      6.28 o 
   7   3  12        7.20       19.78      6.37 o 
   8   3  12        6.75       22.76      6.38 o 
  -9   4  12        2.81        4.15      4.87 o 
  -8   4  12       12.50       11.76      4.61 o 
  -7   4  12        0.48        2.29      3.82 o 
  -6   4  12        3.84       11.98      5.05 o 
  -5   4  12        3.65        4.58      3.44 o 
  -4   4  12        7.64        3.03      3.21 o 
  -3   4  12      163.59      171.96      5.36 o 
  -2   4  12        6.53        9.04      4.60 o 
  -1   4  12        7.04        4.25      5.89 o 
   0   4  12       30.37       29.72      8.33 o 
   1   4  12       14.09       12.82      3.74 o 
   2   4  12       61.71       56.60      3.99 o 
   3   4  12      112.58      106.09      5.22 o 
   4   4  12       15.07       21.07      5.27 o 
   5   4  12       25.26       22.06      5.93 o 
   6   4  12        0.53       10.27      7.28 o 
   7   4  12       25.53       24.06      6.56 o 
  -9   5  12        8.92       18.62     20.76 o 
  -8   5  12        4.16        1.61     10.64 o 
  -7   5  12        1.02       -3.49      3.49 o 
  -6   5  12        8.86       10.49      4.67 o 
  -5   5  12        3.07        1.90      3.41 o 
  -4   5  12       26.67       22.62      3.65 o 
  -3   5  12       23.30       20.96      4.97 o 
  -2   5  12       47.74       38.48      5.15 o 
  -1   5  12       15.55       15.82      4.33 o 
   0   5  12       11.29        7.24      6.40 o 
   1   5  12        9.77        8.79      6.32 o 
   2   5  12       23.56       19.76      3.64 o 
   3   5  12       72.30       73.07      4.47 o 
   4   5  12       22.13       24.89      4.80 o 
   5   5  12        3.85        6.00      5.07 o 
   6   5  12        7.11        9.10      5.72 o 
   7   5  12        3.74        1.63      7.45 o 
  -8   6  12       11.69       14.87      8.24 o 
  -7   6  12        8.33        6.76      6.50 o 
  -6   6  12        4.46        0.08      6.00 o 
  -5   6  12        2.69        5.25      3.05 o 
  -4   6  12        2.75        3.01      2.96 o 
  -3   6  12       12.37       14.06      4.46 o 
  -2   6  12       21.12       29.39      4.73 o 
  -1   6  12       13.46       14.66      4.53 o 
   0   6  12        3.99        7.60      6.00 o 
   1   6  12        1.70        2.45      6.79 o 
   2   6  12       46.72       45.88      6.96 o 
   3   6  12       33.32       19.32      5.02 o 
   4   6  12        8.59        1.14      5.31 o 
   5   6  12       13.92       14.82      5.84 o 
   6   6  12       11.31        9.87      6.75 o 
  -7   7  12        7.34        7.34      7.15 o 
  -6   7  12        2.39       13.65      9.58 o 
  -5   7  12        0.64        4.80      6.80 o 
  -4   7  12        3.19        0.29      7.66 o 
  -3   7  12        0.13       10.50      5.63 o 
  -2   7  12        5.47       -0.64      5.29 o 
  -1   7  12        2.30        2.94      4.18 o 
   0   7  12       45.10       45.85      5.78 o 
   1   7  12       20.55       22.77      7.40 o 
   2   7  12        4.41        0.05      7.76 o 
   3   7  12        4.66        5.63      6.95 o 
   4   7  12        3.67        7.05      6.68 o 
   5   7  12        8.55        5.08      6.98 o 
  -6   8  12        1.02       -2.92      8.54 o 
  -5   8  12        1.07       12.75     10.41 o 
  -4   8  12        0.35        6.32      7.06 o 
  -3   8  12        0.08        2.62      6.71 o 
  -2   8  12       15.11       33.84      8.77 o 
  -1   8  12        2.16        7.30     12.44 o 
   0   8  12       10.47        9.21      3.76 o 
   1   8  12        3.35        1.45      5.21 o 
   2   8  12        0.28        4.90      6.55 o 
   3   8  12       13.30       13.21      7.87 o 
   4   8  12       10.36       17.55      8.05 o 
  -4   9  12        0.46        9.74      7.78 o 
  -3   9  12        2.83       14.22      7.53 o 
  -2   9  12        5.36       16.71     10.13 o 
  -1   9  12       23.80       26.42      7.37 o 
   0   9  12        2.78       12.62      8.27 o 
   1   9  12        9.83       15.83      8.36 o 
   2   9  12       33.39       27.28      5.89 o 
 -10   0  13        3.40       13.83      5.64 o 
  -9   0  13        0.00       -0.75      6.37 o 
  -8   0  13        0.79        1.40      4.53 o 
  -7   0  13        0.86       -0.17     17.04 o 
  -6   0  13       33.79       27.75      8.08 o 
  -5   0  13        3.16       -2.91      6.22 o 
  -4   0  13       28.02       31.85     12.15 o 
  -3   0  13      168.20      164.01      4.34 o 
  -2   0  13      101.20       85.07      8.78 o 
  -1   0  13       33.78       24.30      6.22 o 
   0   0  13      381.99      376.58     13.16 o 
   1   0  13       22.41       10.27      9.99 o 
   2   0  13        0.00       -6.22      7.57 o 
   3   0  13       42.64       46.32      9.42 o 
   4   0  13       16.71       37.55     20.99 o 
   5   0  13        5.64        4.32     11.61 o 
   6   0  13       43.25       51.35     12.75 o 
   7   0  13        8.82       22.09     13.65 o 
 -10   1  13        1.34        4.02      4.43 o 
  -9   1  13        8.52       20.48      4.01 o 
  -8   1  13        7.08        9.18      3.97 o 
  -7   1  13        9.19        9.61      4.78 o 
  -6   1  13        8.51       11.96      4.62 o 
  -5   1  13      105.49       96.92      3.72 o 
  -4   1  13       21.39       23.34      3.35 o 
  -3   1  13      116.45      115.15      5.00 o 
  -2   1  13       51.75       48.88      4.37 o 
  -1   1  13      184.66      172.05      6.24 o 
   0   1  13       29.95       28.13      7.08 o 
   1   1  13       46.35       45.35      7.46 o 
   2   1  13       39.08       31.44      7.59 o 
   3   1  13       74.92       71.69      8.37 o 
   4   1  13       35.86       27.03      8.14 o 
   5   1  13        3.91       21.46      8.33 o 
   6   1  13       23.93       20.99     12.54 o 
   7   1  13       39.99       45.13      8.49 o 
 -10   2  13       10.16       15.52      5.56 o 
  -9   2  13        4.79        2.76      7.42 o 
  -8   2  13        8.15        4.53      3.62 o 
  -7   2  13        6.53        4.66      5.19 o 
  -6   2  13       11.60       12.29      3.57 o 
  -5   2  13       14.24       21.29      3.77 o 
  -4   2  13      103.81      106.46      5.12 o 
  -3   2  13      249.39      259.72      6.58 o 
  -2   2  13       73.35       73.52      4.50 o 
  -1   2  13       70.34       78.11      8.06 o 
   0   2  13       92.60      104.91      6.67 o 
   1   2  13      102.81       93.59      3.82 o 
   2   2  13      128.67      127.85      5.99 o 
   3   2  13        6.28        0.46      3.94 o 
   4   2  13        1.20       -4.24      4.84 o 
   5   2  13       20.38       28.76      8.19 o 
   6   2  13       12.68       18.14      6.65 o 
   7   2  13       21.93       26.43      8.99 o 
  -9   3  13        9.26       16.23      6.87 o 
  -8   3  13       23.28       18.52      4.77 o 
  -7   3  13        4.67        4.41      3.59 o 
  -6   3  13        9.48       12.56      4.00 o 
  -5   3  13        4.14        4.39      3.72 o 
  -4   3  13        9.28       13.35      4.67 o 
  -3   3  13       47.37       42.53      6.43 o 
  -2   3  13      124.63      123.51      6.33 o 
  -1   3  13       42.90       44.20      7.26 o 
   0   3  13       20.08       12.07      5.73 o 
   1   3  13       69.41       67.43      3.40 o 
   2   3  13      161.29      160.78      9.62 o 
   3   3  13       26.12       24.99      4.23 o 
   4   3  13       27.13       25.72      5.59 o 
   5   3  13        9.87       27.99      7.00 o 
   6   3  13        2.78        2.01      6.34 o 
   7   3  13       13.72       21.38      6.71 o 
  -9   4  13        7.51        6.04      6.36 o 
  -8   4  13        4.67       12.01      4.02 o 
  -7   4  13        2.14        1.02      3.59 o 
  -6   4  13        9.05       -0.79      3.86 o 
  -5   4  13        1.76       11.45      3.82 o 
  -4   4  13        2.13        1.94      4.26 o 
  -3   4  13       33.31       32.08      4.57 o 
  -2   4  13       18.19       22.63      5.82 o 
  -1   4  13        7.50        1.83      4.54 o 
   0   4  13        7.31        0.05      7.27 o 
   1   4  13       38.91       34.17     12.61 o 
   2   4  13       48.86       49.05      3.91 o 
   3   4  13        1.73        0.72      4.49 o 
   4   4  13       16.82        7.02      4.58 o 
   5   4  13       13.71       16.03      6.04 o 
   6   4  13       19.46       20.27      6.08 o 
   7   4  13       44.92       42.50      7.44 o 
  -8   5  13        4.50       11.53      6.71 o 
  -7   5  13        4.19        5.23      4.34 o 
  -6   5  13        3.48        7.07      4.45 o 
  -5   5  13        0.06        5.27      3.76 o 
  -4   5  13        0.58        4.46      3.63 o 
  -3   5  13       10.14        5.15      4.42 o 
  -2   5  13       16.05        8.05      5.17 o 
  -1   5  13        5.89        5.27      4.72 o 
   0   5  13        6.69       11.62      6.28 o 
   1   5  13       30.15       34.67      7.68 o 
   2   5  13       12.23        8.64      3.47 o 
   3   5  13       32.09       24.65      5.20 o 
   4   5  13        8.59       12.43      6.50 o 
   5   5  13        3.78        7.34      6.02 o 
   6   5  13       11.41       10.29      6.15 o 
  -8   6  13        0.53       -1.71      7.11 o 
  -7   6  13        1.87       12.97      6.76 o 
  -6   6  13        6.02        8.95      6.98 o 
  -5   6  13        0.81        6.94      4.40 o 
  -4   6  13        4.22        9.87      4.94 o 
  -3   6  13        2.65        2.61      4.64 o 
  -2   6  13        1.08        8.66      4.82 o 
  -1   6  13       10.15        5.54      4.77 o 
   0   6  13       26.61       32.00      7.14 o 
   1   6  13        9.95       22.56     11.26 o 
   2   6  13        4.43       12.41      6.99 o 
   3   6  13        1.26        1.69      4.35 o 
   4   6  13        8.24        5.16      8.77 o 
   5   6  13       14.10        9.36      5.27 o 
  -7   7  13        9.05       28.78     16.24 o 
  -6   7  13        0.14       -1.49      7.72 o 
  -5   7  13        3.08        3.73      7.84 o 
  -4   7  13        1.95        8.96      6.76 o 
  -3   7  13        8.22       11.35      5.96 o 
  -2   7  13        6.08        5.34      4.61 o 
  -1   7  13        1.17       15.63      5.45 o 
   0   7  13        0.14       -6.26      6.30 o 
   1   7  13       29.32       19.90      6.81 o 
   2   7  13       49.42       53.95      9.07 o 
   3   7  13        9.48        6.64      8.14 o 
   4   7  13       20.45       26.66      8.53 o 
  -5   8  13        0.94        7.16      8.07 o 
  -4   8  13        5.95       10.49      7.54 o 
  -3   8  13       14.23       16.29      8.53 o 
  -2   8  13        1.15       -3.68      6.90 o 
  -1   8  13        1.18        2.40      6.70 o 
   0   8  13        1.50        9.56      8.95 o 
   1   8  13       11.19       19.72      7.06 o 
   2   8  13        1.28        3.58      6.96 o 
   3   8  13        0.87        2.68      7.75 o 
  -3   9  13        2.63       -1.38      8.32 o 
  -2   9  13        4.67        7.85     15.42 o 
  -1   9  13        2.00        5.07      7.43 o 
   0   9  13        1.13       -7.38      7.38 o 
  -9   0  14        1.00        1.21      8.33 o 
  -8   0  14        2.79       -2.86      8.37 o 
  -7   0  14       17.86       40.05      9.30 o 
  -6   0  14        5.46       18.39     12.09 o 
  -5   0  14       19.71       27.34      7.09 o 
  -4   0  14      267.85      299.90     17.44 o 
  -3   0  14       81.15       83.38      3.82 o 
  -2   0  14        1.28        2.22      3.78 o 
  -1   0  14        2.34       -1.74      3.67 o 
   0   0  14       45.68       51.73     10.81 o 
   1   0  14       56.89       44.73     11.18 o 
   2   0  14       20.65       39.63     21.16 o 
   3   0  14       11.96       -3.38     14.01 o 
   4   0  14        0.17       16.12     15.81 o 
   5   0  14        2.06       -2.18     11.83 o 
   6   0  14        5.23       -7.45     13.05 o 
   7   0  14       26.55       33.37     14.60 o 
  -9   1  14       19.06       22.60      6.76 o 
  -8   1  14        3.59        5.35      7.02 o 
  -7   1  14        7.68       10.19      6.08 o 
  -6   1  14        2.57        4.13      6.06 o 
  -5   1  14        3.36        3.21      3.23 o 
  -4   1  14       15.42       13.86      4.70 o 
  -3   1  14        7.59       11.28      5.02 o 
  -2   1  14       46.31       46.58      4.64 o 
  -1   1  14       10.46       12.56      4.02 o 
   0   1  14      114.32      116.41      8.05 o 
   1   1  14        9.28        8.61      7.36 o 
   2   1  14       55.00       57.92      8.18 o 
   3   1  14       25.40       38.85     11.78 o 
   4   1  14       12.19       13.81      9.43 o 
   5   1  14        7.01        3.80      8.63 o 
   6   1  14       41.83       50.09      9.94 o 
   7   1  14       25.58       18.88      5.89 o 
  -9   2  14        1.85        4.56      5.87 o 
  -8   2  14        9.50       10.10      5.51 o 
  -7   2  14        3.05        7.38      5.14 o 
  -6   2  14        5.62        8.15      4.01 o 
  -5   2  14       12.45       17.03      3.99 o 
  -4   2  14       34.53       44.53      5.27 o 
  -3   2  14       22.48       25.79      5.56 o 
  -2   2  14       50.57       50.53      5.40 o 
  -1   2  14      118.38      122.68      6.31 o 
   0   2  14        5.92        9.99      6.12 o 
   1   2  14       21.29       15.01      6.07 o 
   2   2  14        7.20        7.35      6.53 o 
   3   2  14       50.72       43.48      4.75 o 
   4   2  14       23.35       32.12      5.52 o 
   5   2  14       10.59       17.42      6.43 o 
   6   2  14        1.58       11.14      5.92 o 
   7   2  14        3.44       -3.89      8.88 o 
  -9   3  14        5.57        5.96      5.19 o 
  -8   3  14        8.59        8.32      8.27 o 
  -7   3  14        1.66       -2.05      4.34 o 
  -6   3  14       18.07       19.77      4.78 o 
  -5   3  14        1.65       -2.24      3.78 o 
  -4   3  14        5.82       12.85      4.91 o 
  -3   3  14       85.28       96.61      5.94 o 
  -2   3  14       20.42       17.67      4.89 o 
  -1   3  14       27.68       30.53      4.34 o 
   0   3  14        8.69       25.99      7.72 o 
   1   3  14       22.36       24.61      6.86 o 
   2   3  14        3.78       -2.91      3.83 o 
   3   3  14        9.18       14.18      4.98 o 
   4   3  14       18.44       12.96      4.96 o 
   5   3  14        2.96        3.72      5.85 o 
   6   3  14        9.30       13.24      6.30 o 
  -8   4  14        4.45        2.11      5.02 o 
  -7   4  14        7.00       14.28      4.28 o 
  -6   4  14        4.39        3.35      6.10 o 
  -5   4  14        1.48        4.39      9.18 o 
  -4   4  14       42.36       38.75      5.97 o 
  -3   4  14        9.75        2.75      4.50 o 
  -2   4  14       27.31       27.67      6.81 o 
  -1   4  14       42.77       38.60      5.19 o 
   0   4  14        3.33        0.31      8.73 o 
   1   4  14       22.54       19.45      6.75 o 
   2   4  14        0.36        0.60      3.21 o 
   3   4  14       39.90       31.58      4.09 o 
   4   4  14        3.21        8.62      7.23 o 
   5   4  14        6.18        9.25      6.20 o 
   6   4  14        2.13       10.10      7.02 o 
  -8   5  14       22.90       32.92     10.47 o 
  -7   5  14        0.03       11.87      8.91 o 
  -6   5  14        1.54        3.61      3.84 o 
  -5   5  14        0.08        0.81      3.76 o 
  -4   5  14        1.85        1.01      3.59 o 
  -3   5  14       11.36        3.93      6.26 o 
  -2   5  14        3.60        2.29      5.42 o 
  -1   5  14       16.76       12.69      4.93 o 
   0   5  14        2.17        9.05      8.36 o 
   1   5  14       12.73       15.90     10.16 o 
   2   5  14       43.52       34.05      9.27 o 
   3   5  14       34.14       29.82      4.35 o 
   4   5  14        9.66        8.94      5.26 o 
   5   5  14        7.48       -6.10      6.10 o 
  -7   6  14        1.82       15.37      7.64 o 
  -6   6  14        9.77        8.40     12.85 o 
  -5   6  14        2.01        6.72      6.77 o 
  -4   6  14       17.02       15.64      4.91 o 
  -3   6  14        5.02        5.07      5.74 o 
  -2   6  14        0.12        1.96      4.69 o 
  -1   6  14        3.09        2.65      5.17 o 
   0   6  14       10.40        8.13     11.98 o 
   1   6  14       25.40       15.74      7.21 o 
   2   6  14       15.06        5.64      7.36 o 
   3   6  14       16.57       40.62     16.55 o 
   4   6  14        1.62        8.23      7.19 o 
  -6   7  14        1.83       15.89      7.85 o 
  -5   7  14        5.87       10.74      8.41 o 
  -4   7  14        7.34       17.91     12.25 o 
  -3   7  14        5.61       10.75      6.97 o 
  -2   7  14        2.21        2.94      7.51 o 
  -1   7  14        1.26        9.28      7.70 o 
   0   7  14        2.70        5.23      5.27 o 
   1   7  14        7.50       13.74      7.72 o 
   2   7  14        8.20       19.53     15.10 o 
   3   7  14        1.01       17.25     13.25 o 
  -4   8  14        0.43        5.99      9.77 o 
  -3   8  14        0.62        5.04      8.07 o 
  -2   8  14        0.10        5.34      7.38 o 
  -1   8  14        4.47        3.86      7.23 o 
   0   8  14        5.16        7.71      4.61 o 
   1   8  14        0.02        0.79      6.39 o 
  -9   0  15        4.43        4.07      8.76 o 
  -8   0  15       13.05       11.06     14.65 o 
  -7   0  15        5.31       12.84      9.24 o 
  -6   0  15       12.10        9.73      7.67 o 
  -5   0  15        3.92        6.05      6.96 o 
  -4   0  15       15.98       11.16     13.72 o 
  -3   0  15       10.35        4.74      8.14 o 
  -2   0  15        4.52        1.03      5.12 o 
  -1   0  15      175.93      151.97     14.30 o 
   0   0  15       34.21       47.56     19.77 o 
   1   0  15       53.17       73.86     15.93 o 
   2   0  15        2.58        3.43     11.10 o 
   3   0  15       32.71       22.34     12.31 o 
   4   0  15        2.69       -1.15     12.10 o 
   5   0  15        2.99      -13.68     13.68 o 
   6   0  15        0.01       -8.77     13.85 o 
  -9   1  15        4.57        8.02      6.84 o 
  -8   1  15        0.01        4.49     10.84 o 
  -7   1  15        8.76        3.79      6.83 o 
  -6   1  15        2.54        0.63      4.96 o 
  -5   1  15       38.38       36.44      3.50 o 
  -4   1  15        4.86        3.90      6.21 o 
  -3   1  15      139.41      142.03      8.76 o 
  -2   1  15      164.31      168.12      5.71 o 
  -1   1  15       19.01       21.20      4.36 o 
   0   1  15       26.25       27.10      6.72 o 
   1   1  15        1.25       10.94      7.99 o 
   2   1  15        1.55        6.96     11.13 o 
   3   1  15       76.17       94.21     11.58 o 
   4   1  15       24.00       20.60     10.15 o 
   5   1  15       29.19       44.59      9.71 o 
   6   1  15       30.31       37.85      9.52 o 
  -8   2  15        0.31       -1.54      7.02 o 
  -7   2  15        9.77        2.04      5.54 o 
  -6   2  15        1.47        4.87      3.76 o 
  -5   2  15        7.24       10.34      4.08 o 
  -4   2  15       21.03       20.83      4.84 o 
  -3   2  15        0.13       -0.87      7.99 o 
  -2   2  15        8.07        8.53      5.34 o 
  -1   2  15      119.66      115.73      5.44 o 
   0   2  15        9.10       -2.59      6.43 o 
   1   2  15       19.86       14.89      5.28 o 
   2   2  15       11.10       20.21      8.28 o 
   3   2  15        3.82       -2.17      9.48 o 
   4   2  15        3.72        2.62      5.94 o 
   5   2  15       20.90       26.75      7.00 o 
   6   2  15        2.35       -7.97      8.32 o 
  -8   3  15        2.74        4.90      5.71 o 
  -7   3  15        1.82       -2.05      5.29 o 
  -6   3  15       14.77       16.78      5.22 o 
  -5   3  15        4.98        3.31      4.17 o 
  -4   3  15        4.18        3.78      4.45 o 
  -3   3  15        7.94       19.21     15.49 o 
  -2   3  15       72.69       80.37      5.58 o 
  -1   3  15        8.87        4.97      4.70 o 
   0   3  15       16.29       10.58      8.04 o 
   1   3  15       14.77       15.95      6.74 o 
   2   3  15       10.85       11.69      6.44 o 
   3   3  15       15.68       17.22      5.71 o 
   4   3  15       16.61       18.24     10.39 o 
   5   3  15       30.09       32.05      6.00 o 
  -8   4  15        9.96        2.24      5.36 o 
  -7   4  15       11.43        8.73      4.31 o 
  -6   4  15        3.57        8.07      4.20 o 
  -5   4  15       24.89       24.16      4.66 o 
  -4   4  15       17.14       15.97      7.18 o 
  -3   4  15       14.11        6.75      6.93 o 
  -2   4  15        3.27        4.65      5.83 o 
  -1   4  15        7.47        6.90      5.25 o 
   0   4  15        6.23        9.86      8.45 o 
   1   4  15       19.97       17.10      8.13 o 
   2   4  15        5.08        7.01      6.74 o 
   3   4  15        2.83        8.16      8.09 o 
   4   4  15       10.70       11.88      5.86 o 
   5   4  15       24.76       24.86      5.55 o 
  -7   5  15        2.15       27.28     11.36 o 
  -6   5  15        9.21        9.71      7.19 o 
  -5   5  15        7.38       10.67      3.99 o 
  -4   5  15       10.16       13.82      5.22 o 
  -3   5  15        4.75        8.02      7.79 o 
  -2   5  15        3.95       -0.45      6.36 o 
  -1   5  15       22.82       25.46      5.52 o 
   0   5  15        0.70       -7.13      7.13 o 
   1   5  15       15.36       51.88     19.05 o 
   2   5  15       18.00       10.19      9.57 o 
   3   5  15        6.39        9.80      7.03 o 
   4   5  15        9.83        1.92      8.45 o 
  -6   6  15        0.60        2.31      7.73 o 
  -5   6  15       10.00       16.45     10.59 o 
  -4   6  15        1.31        2.56      4.18 o 
  -3   6  15       10.01        9.39      5.47 o 
  -2   6  15        5.99       15.67      5.16 o 
  -1   6  15        6.96       -5.17      5.48 o 
   0   6  15       10.44        1.80      6.86 o 
   1   6  15        0.61        1.41      7.42 o 
   2   6  15        1.82        2.03     11.06 o 
   3   6  15        1.16       -3.77      8.65 o 
  -5   7  15        1.39       -3.02     10.35 o 
  -4   7  15        2.09        1.00     11.33 o 
  -3   7  15        0.70       -0.16     13.70 o 
  -2   7  15        5.27       12.98      4.82 o 
  -1   7  15        5.41       12.06      6.60 o 
   0   7  15        1.00        9.42      5.34 o 
   1   7  15       13.70       27.34     17.95 o 
   2   7  15       18.29       23.07      8.18 o 
  -8   0  16        9.75       12.50     10.51 o 
  -7   0  16        0.91       10.65      8.11 o 
  -6   0  16        0.16        9.54     12.97 o 
  -5   0  16        0.93       11.68     10.70 o 
  -4   0  16        0.08       -1.28     14.19 o 
  -3   0  16        0.55       -9.88     14.77 o 
  -2   0  16        8.69        7.64      4.13 o 
  -1   0  16       10.70        7.70      3.61 o 
   0   0  16        6.29      -12.09     18.90 o 
   1   0  16        1.91       21.69     13.55 o 
   2   0  16        0.31        8.93     11.87 o 
   3   0  16        1.74       -8.06     31.51 o 
   4   0  16        6.24       -3.26     13.34 o 
   5   0  16        0.11       10.67     14.42 o 
  -8   1  16        1.79       15.19      7.17 o 
  -7   1  16        8.17       15.93      5.98 o 
  -6   1  16        4.27        6.46      5.51 o 
  -5   1  16        4.86        8.11      3.72 o 
  -4   1  16        9.83        6.53      6.79 o 
  -3   1  16       24.13       19.24      4.52 o 
  -2   1  16        9.41       12.45      6.17 o 
  -1   1  16        5.39       10.01      4.39 o 
   0   1  16        9.23       21.08      6.99 o 
   1   1  16       40.76       48.07     11.88 o 
   2   1  16       24.86       10.21      8.48 o 
   3   1  16        8.58       20.33      9.07 o 
   4   1  16       11.63       18.79      9.56 o 
   5   1  16       40.52       39.47      8.35 o 
  -8   2  16       16.43       20.72      6.89 o 
  -7   2  16        0.53        2.61      5.60 o 
  -6   2  16        9.24       11.92      4.88 o 
  -5   2  16       24.75       23.84      4.18 o 
  -4   2  16       12.93       17.68      4.41 o 
  -3   2  16       14.02       16.38      6.55 o 
  -2   2  16        1.39       -4.37      6.95 o 
  -1   2  16        5.05        2.79      4.26 o 
   0   2  16        7.72        3.94      8.59 o 
   1   2  16        2.69        8.20      7.45 o 
   2   2  16        1.32        0.51      4.20 o 
   3   2  16        1.72        6.77      7.14 o 
   4   2  16        1.78       -3.56      6.35 o 
   5   2  16        0.80        3.94     11.23 o 
  -7   3  16        5.36       17.36      8.52 o 
  -6   3  16        8.41       15.09      5.45 o 
  -5   3  16       19.93       12.56      4.58 o 
  -4   3  16        8.89        7.54      5.35 o 
  -3   3  16        2.17        4.44      6.62 o 
  -2   3  16       10.86       12.87      6.69 o 
  -1   3  16        6.16        2.97      5.17 o 
   0   3  16        0.04       11.44     10.35 o 
   1   3  16        8.28       12.95      7.59 o 
   2   3  16       17.57       19.35      8.44 o 
   3   3  16        3.06        2.68      9.03 o 
   4   3  16       14.35       16.76      9.47 o 
  -7   4  16        1.45       -0.52      5.73 o 
  -6   4  16        1.50        9.44      4.27 o 
  -5   4  16       11.87        9.83      4.25 o 
  -4   4  16        5.43        3.63      5.66 o 
  -3   4  16        8.57       14.31      5.79 o 
  -2   4  16        2.91       -1.92      5.58 o 
  -1   4  16        1.51       -1.49      5.62 o 
   0   4  16        3.34        4.30      9.84 o 
   1   4  16        1.62        1.17      9.27 o 
   2   4  16        9.01       -2.51      7.47 o 
   3   4  16        4.31       15.43     10.31 o 
   4   4  16       11.18       13.21     12.59 o 
  -6   5  16        7.10        5.69      5.62 o 
  -5   5  16        5.55        6.55      4.67 o 
  -4   5  16        3.18        9.05      5.22 o 
  -3   5  16        4.16        2.53      6.25 o 
  -2   5  16        7.06        9.73     10.19 o 
  -1   5  16       11.22        3.35      4.87 o 
   0   5  16       12.58        8.64      8.45 o 
   1   5  16        4.88       -9.29      9.29 o 
   2   5  16        2.85        3.33      9.69 o 
   3   5  16        0.35       -6.56      7.92 o 
  -5   6  16        7.37        2.40      9.15 o 
  -4   6  16        0.44       18.58      7.39 o 
  -3   6  16        2.84        7.65      6.29 o 
  -2   6  16       10.67       21.55     10.24 o 
  -1   6  16        0.00        0.63      4.92 o 
   0   6  16       10.87       20.20      6.30 o 
   1   6  16        0.40        8.58     14.34 o 
   2   6  16        5.50       -1.11     16.32 o 
  -2   7  16        0.02        7.57     12.15 o 
  -1   7  16        6.76        6.29      6.01 o 
  -7   0  17        0.14        6.81      8.51 o 
  -6   0  17        3.48        2.90     11.51 o 
  -5   0  17        0.15       14.99      8.13 o 
  -4   0  17       24.48       40.93     21.51 o 
  -3   0  17        0.09       13.02     15.58 o 
  -2   0  17        4.01       -4.65     15.12 o 
  -1   0  17       15.64       16.51     16.40 o 
   0   0  17        0.57       -1.78      5.17 o 
   1   0  17        0.03        1.79     21.57 o 
   2   0  17        6.41       24.87     13.35 o 
   3   0  17        3.23       15.40     13.68 o 
   4   0  17        7.77       20.03     16.51 o 
  -7   1  17        3.61       12.12      8.19 o 
  -6   1  17       13.25       19.88      7.67 o 
  -5   1  17        1.56        0.85      6.05 o 
  -4   1  17        1.18        0.36     19.65 o 
  -3   1  17        3.86        1.57      4.08 o 
  -2   1  17       18.80       13.59      5.75 o 
  -1   1  17       17.85       21.35      7.90 o 
   0   1  17        6.84        7.02      7.24 o 
   1   1  17       20.05       13.47     11.27 o 
   2   1  17        4.54        2.28      8.86 o 
   3   1  17        3.31       31.68     11.16 o 
   4   1  17       11.34       12.74      7.75 o 
  -7   2  17        0.63        4.32      6.50 o 
  -6   2  17        4.80        6.37      4.91 o 
  -5   2  17       24.93       27.56      4.70 o 
  -4   2  17        7.03        8.30      4.99 o 
  -3   2  17        9.07        5.27      5.56 o 
  -2   2  17        7.47        4.09     11.04 o 
  -1   2  17        5.76        6.81      9.33 o 
   0   2  17       27.37       19.21     14.63 o 
   1   2  17        2.90       11.39      7.53 o 
   2   2  17       18.26       10.64      9.19 o 
   3   2  17        8.99       15.61     11.91 o 
   4   2  17        6.95       17.29     10.34 o 
  -6   3  17        0.31        0.31      4.86 o 
  -5   3  17        0.75        1.94      4.26 o 
  -4   3  17        2.04       -1.94      5.54 o 
  -3   3  17       21.95       21.02      6.66 o 
  -2   3  17       17.26       12.61      5.61 o 
  -1   3  17       46.07       37.90     11.60 o 
   0   3  17        0.02        2.66     11.40 o 
   1   3  17       25.39       19.40      8.23 o 
   2   3  17       14.60       19.79      8.12 o 
   3   3  17        7.62       16.45      9.59 o 
  -6   4  17       20.28       22.76      6.97 o 
  -5   4  17        4.79        4.91      8.47 o 
  -4   4  17        0.96        6.21      5.51 o 
  -3   4  17       12.07        6.55      5.23 o 
  -2   4  17       17.03        9.28      8.19 o 
  -1   4  17       12.15       12.27      5.19 o 
   0   4  17       25.03       25.94      9.02 o 
   1   4  17       14.39       16.10     10.31 o 
   2   4  17       10.53       22.53      8.11 o 
  -4   5  17        4.92       17.95     12.25 o 
  -3   5  17       31.30       39.00      6.32 o 
  -2   5  17        9.85       19.32      8.42 o 
  -1   5  17       16.45       28.81     15.28 o 
   0   5  17       10.86       18.53      6.70 o 
   1   5  17        6.94       21.92     13.20 o 
  -2   6  17        4.29       20.29      6.68 o 
  -1   6  17        2.93       17.57      8.15 o 
  -6   0  18        0.39      -10.95     31.40 o 
  -5   0  18        7.39       10.10      8.72 o 
  -4   0  18       10.30        0.81     16.05 o 
  -3   0  18        9.63      -13.61     16.75 o 
  -2   0  18        5.47       29.42     16.86 o 
  -1   0  18        9.92       69.66     18.61 o 
   0   0  18        0.98       22.82     13.02 o 
   1   0  18        0.25       19.36     13.42 o 
   2   0  18        4.60       45.92     26.98 o 
   3   0  18       20.18       66.06     15.78 o 
  -6   1  18        0.82       -1.19      6.18 o 
  -5   1  18        1.72       -4.28     10.75 o 
  -4   1  18       17.83       25.41      8.10 o 
  -3   1  18        0.25       -1.73     14.19 o 
  -2   1  18        5.63       -4.78     11.75 o 
  -1   1  18        7.28        5.32     12.22 o 
   0   1  18        3.64       -2.72      9.48 o 
   1   1  18       10.73       13.15      8.30 o 
   2   1  18       10.03       26.39      9.99 o 
  -5   2  18        2.34       12.78      6.78 o 
  -4   2  18        0.59       -1.91      8.63 o 
  -3   2  18        6.98       -3.30     11.68 o 
  -2   2  18        0.97       -3.61      6.36 o 
  -1   2  18       40.12       32.49     12.84 o 
   0   2  18        7.73       12.65     12.27 o 
   1   2  18       15.67       20.09      8.45 o 
   2   2  18        1.34       -4.96      9.78 o 
  -5   3  18        0.94        2.61      4.78 o 
  -4   3  18       12.70        6.20      6.02 o 
  -3   3  18       24.34       15.05     12.02 o 
  -2   3  18        3.08        8.51     10.12 o 
  -1   3  18        1.13        3.36     10.66 o 
   0   3  18        3.17        0.15     11.32 o 
   1   3  18        1.53       -0.01     10.10 o 
   2   3  18        3.34       33.53     15.60 o 
  -4   4  18        1.48       -4.09      5.29 o 
  -3   4  18        6.12       10.66      6.83 o 
  -2   4  18       15.54       22.22      7.12 o 
  -1   4  18        0.39        6.43      7.81 o 
   0   4  18        9.68       13.78      6.33 o 
  -4   0  19        0.06       -2.09     23.26 o 
  -3   0  19        1.05        3.72     17.44 o 
  -2   0  19        8.53       36.86     18.95 o 
  -1   0  19        4.70       -9.65     18.72 o 
   0   0  19        8.09        3.29     10.26 o 
   1   0  19       13.98        6.80     32.15 o 
  -4   1  19        2.04      -13.11     16.71 o 
  -3   1  19        1.98      -13.03     13.03 o 
  -2   1  19        1.61       32.56     13.21 o 
  -1   1  19        3.23       19.40     16.86 o 
   0   1  19       16.86       33.76     13.63 o 
  -3   2  19       22.07       44.41     13.22 o 
  -2   2  19        9.46       48.66     20.58 o 
  -1   2  19        8.17       27.64     13.09 o 
   0   2  19        0.18       -3.07      8.62 o 
                                                 
